# Supplementary material for: The Anglo-Saxon migration and the formation of the early English gene pool
Source: Nature. 2022 Sep 21;610(7930):112–9. doi: 10.1038/s41586-022-05247-2 (PMC9534755; doi:10.1038/s41586-022-05247-2)
Supplement: Supplementary file 4 — This Excel file contains the Supplementary Tables 1, 2.1, and 2.8–7.1. [file 41586_2022_5247_MOESM4_ESM.xlsx]

## Sheet: Table S1
Burial ID	Other Context IDs	Sample type	Sample Name	Site	Region	Country	Lat	Long	Date range (Context, cal. C14, arch. Dating)	Uncalibrated 14C date ± SE	14C Lab ID	Laboratory	Library architecture	Sequencing approach	Mean Coverage	SNPs covered on 1240k	AVG Coverage on mitochondrium	DMG 1st Base 5'	average fragment length	Genetic Sex	X chromosome contamination	Y chromosome haplogroup (conservative)	Y chromosome haplogroup terminal SNP (conservative)	Y chromosome haplogroup (full)	Y chromosome haplogroup terminal SNP (full)	mtDNA contamination	mtDNA haplogroup	Kinship	Grouping	Assessment (PASS = used in Analyses; QUESTIONABLE = included in analyses but not used for modeling, consider with caution; FAILED = excluded from analyses)
14553		Tooth	KPN001	Sct. Clements, Copenhagen	Zealand	Denmark	55.6753	12.5683	1050-1250 CE			Jena	single stranded non-UDG	1240k	1.723	593144	5.55809	0.1699	64.61	F						0.02	H3v+16093			PASS
14758		Tooth	KPN002	Sct. Clements, Copenhagen	Zealand	Denmark	55.6753	12.5683	1050-1250 CE			Jena	single stranded non-UDG	1240k	1.0801	447529	3.31776	0.153	61.21	M	0.008349	R1a1a1b1a3a1a	CTS4179			0.02	HV9a1a			PASS
16194		Tooth	KPN003	Sct. Clements, Copenhagen	Zealand	Denmark	55.6753	12.5683	1050-1250 CE			Jena	single stranded non-UDG	1240k	3.5643	805450	27.7845	0.144	63.37	F						0.01	H31			PASS
19235		Tooth	KPN004	Sct. Clements, Copenhagen	Zealand	Denmark	55.6753	12.5683	1050-1250 CE			Jena	single stranded non-UDG	1240k	2.7637	693735	11.278	0.2276	50.79	F						0.01	H2a1			PASS
19712		Tooth	KPN005	Sct. Clements, Copenhagen	Zealand	Denmark	55.6753	12.5683	1050-1250 CE			Jena	single stranded non-UDG	1240k	1.5298	521216	1.42917	0.2846	55.76	F						0.07	U2e2a1			PASS
20597		Tooth	KPN006	Sct. Clements, Copenhagen	Zealand	Denmark	55.6753	12.5683	1050-1250 CE			Jena	single stranded non-UDG	1240k	2.3728	641599	6.03199	0.1897	54.11	F						0.01	T2b5a1			PASS
24076		Tooth	KPN007	Sct. Clements, Copenhagen	Zealand	Denmark	55.6753	12.5683	1050-1250 CE			Jena	single stranded non-UDG	1240k	2.4082	654506	10.6375	0.1766	62.48	F						0.01	H1b			PASS
25424		Tooth	KPN008	Sct. Clements, Copenhagen	Zealand	Denmark	55.6753	12.5683	1050-1250 CE			Jena	single stranded non-UDG	1240k	1.4466	512541	6.06397	0.097	65.57	F						0.02	H3h			PASS
25830		Tooth	KPN009	Sct. Clements, Copenhagen	Zealand	Denmark	55.6753	12.5683	1050-1250 CE			Jena	single stranded non-UDG	1240k	0.9002	398712	14.8588	0.1572	65.01	F						0.01	W1+119			PASS
30393		Tooth	KPN010	Sct. Clements, Copenhagen	Zealand	Denmark	55.6753	12.5683	1050-1250 CE			Jena	single stranded non-UDG	1240k	0.0155	10961	2.11431	0.2136	58.71	M	NA	BT	M8947	I	CTS11540	0.02	I2			PASS
30905		Tooth	KPN011	Sct. Clements, Copenhagen	Zealand	Denmark	55.6753	12.5683	1050-1250 CE			Jena	single stranded non-UDG	1240k	3.0677	747775	12.5641	0.1314	62.98	M	0.005636	G2a2b2a1a1b1a	CTS11605			0.01	H6a1a			PASS
31074		Tooth	KPN012	Sct. Clements, Copenhagen	Zealand	Denmark	55.6753	12.5683	1050-1250 CE			Jena	single stranded non-UDG	1240k	3.8955	803129	12.5548	0.1237	63.75	F						0.01	H10c1			PASS
32248		Tooth	KPN013	Sct. Clements, Copenhagen	Zealand	Denmark	55.6753	12.5683	1050-1250 CE			Jena	single stranded non-UDG	1240k	1.571	551096	5.75388	0.2381	65.46	F						0.01	I2d			PASS
32345		Tooth	KPN014	Sct. Clements, Copenhagen	Zealand	Denmark	55.6753	12.5683	1050-1250 CE			Jena	single stranded non-UDG	1240k	2.4266	679612	8.5153	0.1696	62.83	F						0.01	HV+16311			PASS
33618		Tooth	KPN015	Sct. Clements, Copenhagen	Zealand	Denmark	55.6753	12.5683	1050-1250 CE			Jena	single stranded non-UDG	1240k	0.9002	420672	1.39936	0.1672	62.55	F						0.04	V3c			PASS
SB 481B	SK2348	Petrous	I16508	Wolverton, Radcliffe School	Buckinghamshire	England	52.0624	-0.81617	600-710 calCE	1360±30	SUERC-31585	Boston	single stranded UDG-half	1240k	1.53787	709781	336.7	0.13	66.1	M	0.00685	I1a3	S243			0.01	J1c5			PASS
SB483B	SK2182	Petrous	I16509	Wolverton, Radcliffe School	Buckinghamshire	England	52.0624	-0.81617	600-671 calCE	1395±30	SUERC-31583	Boston	single stranded UDG-half	1240k	3.46855	798178	371.3	0.091	67.1	M	0.00297	I1a1b1	L22			0.01	U5b2a1b			PASS
SB 484A	SK2087	Petrous	I16510	Wolverton, Radcliffe School	Buckinghamshire	England	52.0624	-0.81617	580-660 calCE	1420±30	SUERC-31578	Boston	single stranded UDG-half	1240k	3.85255	792146	377	0.098	65.8	F						0.01	H			PASS
SB 482B2	SK2167	Petrous	I3037	Wolverton, Radcliffe School	Buckinghamshire	England	52.0624	-0.81617	630-729 calCE	1350±30	SUERC-31579	Boston	single stranded UDG-half	1240k	1.23	634292	725	0.023	NA	F						0.02	W			PASS
Sk 2209		Petrous	ELY001	Ely	Cambridgeshire	England	52.4001	0.260712	418-566 calCE	1562±32	SUERC-76688	Jena	double stranded UDG-half	Shotgun	0.3617	399065	34.5997	0.1152	52.25	F						0.01	J1c2b	England, Cambridgeshire, Ely Family A (4 members) (2d: ELY005-ELY001, ELY005-ELY004; 3d ELY001-ELY002)		PASS
Sk 1918		Petrous	ELY002	Ely	Cambridgeshire	England	52.4001	0.260712	417-537 calCE	1609±19	MAMS 52104	Jena	double stranded UDG-half	Shotgun	1.6432	1002637	126.903	0.0982	52.63	F						0.01	H1bb	England, Cambridgeshire, Ely Family A (4 members) (2d: ELY005-ELY001, ELY005-ELY004; 3d ELY001-ELY002)		PASS
Sk 1953		Petrous	ELY003	Ely	Cambridgeshire	England	52.4001	0.260712	500-700 CE			Jena	double stranded UDG-half	Shotgun	0.5259	536692	50.0966	0.1102	51.84	M	0.006351	R1b1a1b1a1	P311			0.01	HV9a1a		England_EMA_CNE	PASS
Sk 2129		Petrous	ELY004	Ely	Cambridgeshire	England	52.4001	0.260712	500-700 CE			Jena	double stranded UDG-half	Shotgun	0.2153	258210	21.1461	0.1168	51.84	M	0.005788	I1~	FGC3444			0.01	U5a1a1	England, Cambridgeshire, Ely Family A (4 members) (2d: ELY005-ELY001, ELY005-ELY004; 3d ELY001-ELY002)		PASS
Sk 1932		Petrous	ELY005	Ely	Cambridgeshire	England	52.4001	0.260712	430-549 calCE	1574±19	MAMS 52105	Jena	double stranded UDG-half	Shotgun	2.058	1089302	261.426	0.089	52.61	M	0.004995	I1a2b1c1a~	FGC30250			0.01	U5a1a1	England, Cambridgeshire, Ely Family A (4 members) (2d: ELY005-ELY001, ELY005-ELY004; 3d ELY001-ELY002)	England_EMA_CNE	PASS
Sk 2124		Petrous	ELY006	Ely	Cambridgeshire	England	52.4001	0.260712	500-700 CE			Jena	double stranded UDG-half	Shotgun	0.4972	507119	46.2073	0.083	52.7	F						0.01	H26a			PASS
Sk 224	ECB4258	Petrous	HAD001	Hatherdene Close	Cambridgeshire	England	52.1968	0.170347	544-601 calCE	1511±19	MAMS 52106	Jena	double stranded UDG-half	Shotgun	1.9262	1072790	261.327	0.0742	52.39	M	0.007229	R1b1a1b1a1a2c1a	CTS8221	R1b1a1b1a1a2c1a1i	FGC9657	0.01	U4c1a	Identical to HAD018		PASS
Sk 225	ECB4258 1428	Petrous	HAD002	Hatherdene Close	Cambridgeshire	England	52.1968	0.170347	416-541 calCE	1607±28	SUERC-84136	Jena	double stranded UDG-half	Shotgun	1.8629	1043515	205.061	0.0876	52.96	F						0.01	J1c5a1		England_EMA_CNE	PASS
Sk 259	ECB4258 Barrow 258	Petrous	HAD003	Hatherdene Close	Cambridgeshire	England	52.1968	0.170347	424-575 calCE	1561±33	SUERC-71018	Jena	double stranded UDG-half	Shotgun	0.4052	445452	37.7944	0.1226	51.16	M	0.007073	I1~	CTS5887	I1a2	Z58	0.01	J1c2b			PASS
Sk 294	ECB4258	Petrous	HAD004	Hatherdene Close	Cambridgeshire	England	52.1968	0.170347	400-600 CE			Jena	double stranded UDG-half	Shotgun	0.813	713608	87.1837	0.0645	54.72	F						0.01	V10a	England, Cambridgeshire, Hatherdene Family B (2 members) (2d: HAD010-HAD004)		PASS
Sk 640	ECB4258	Petrous	HAD005	Hatherdene Close	Cambridgeshire	England	52.1968	0.170347	400-600 CE			Jena	double stranded UDG-half	Shotgun	1.9404	1073153	184.683	0.075	53.53	M	0.005736	R1b1a1b1a1a1b	S493	R1b1a1b1a1a1b1b	DF95	0.01	T2b13	England, Cambridgeshire, Hatherdene Family A (2 members) (2/3d: HAD005-HAD014)	England_EMA_CNE	PASS
Sk 967	ECB4258	Petrous	HAD006	Hatherdene Close	Cambridgeshire	England	52.1968	0.170347	415-537 calCE	1616±20	MAMS 52107	Jena	double stranded UDG-half	Shotgun	0.1164	147989	12.8769	0.0699	53.73	M	0.010747	R1b1a1b1a1a1b1a	S375			0.03	HV6			PASS
Sk 1229	ECB4258	Petrous	HAD007	Hatherdene Close	Cambridgeshire	England	52.1968	0.170347	400-600 CE			Jena	double stranded UDG-half	Shotgun	0.4869	508933	82.5726	0.0975	52.51	F						0.01	K1c1		England_EMA_CNE	PASS
Sk 226	ECB4258	Petrous	HAD008	Hatherdene Close	Cambridgeshire	England	52.1968	0.170347	400-600 CE			Jena	double stranded UDG-half	Shotgun	0.865	716953	100.758	0.0573	66.78	F						0.01	H11a		England_EMA_CNE	PASS
Sk 228	ECB4258	Petrous	HAD009	Hatherdene Close	Cambridgeshire	England	52.1968	0.170347	400-600 CE			Jena	double stranded UDG-half	1240k	1.5335	787518	17.6716	0.1013	61.42	M	0.00234	R1b1a1b1a1a1e2a	S25007			0.01	T2b		England_EMA_CNE	PASS
Sk 285	ECB4258	Petrous	HAD010	Hatherdene Close	Cambridgeshire	England	52.1968	0.170347	429-544 calCE	1581±18	MAMS 52080	Jena	double stranded UDG-half	Shotgun	1.0465	791764	133.703	0.0663	67.74	F						0.01	U5a2b	England, Cambridgeshire, Hatherdene Family B (2 members) (2d: HAD010-HAD004)	England_EMA_CNE	PASS
Sk 422	ECB4258	Petrous	HAD011	Hatherdene Close	Cambridgeshire	England	52.1968	0.170347	400-600 CE			Jena	double stranded UDG-half	1240k	2.189	890461	21.3955	0.106	60.16	M	0.00367	R1b1a1b1a1a1c2b2a1b1	S509			0.01	K2a6		England_EMA_CNE	PASS
Sk 956	ECB4258	Petrous	HAD012	Hatherdene Close	Cambridgeshire	England	52.1968	0.170347	421-537 calCE	1600±19	MAMS 52081	Jena	double stranded UDG-half	1240k	2.3867	921486	19.867	0.0736	62.74	F						0.01	HV6			PASS
Sk 1098	ECB4258 1097	Petrous	HAD013	Hatherdene Close	Cambridgeshire	England	52.1968	0.170347	419-557 calCE	1582±33	SUERC-71017	Jena	double stranded UDG-half	Shotgun	0.9988	770839	115.877	0.0861	66.58	F						0.01	H2c			PASS
Sk 1116	ECB4258	Petrous	HAD014	Hatherdene Close	Cambridgeshire	England	52.1968	0.170347	400-600 CE			Jena	double stranded UDG-half	1240k	2.6073	934380	20.8162	0.0849	61.61	F						0.01	K1a4a1a2b	England, Cambridgeshire, Hatherdene Family A (2 members) (2/3d: HAD005-HAD014)	England_EMA_CNE	PASS
Sk 1138	ECB4258	Petrous	HAD015	Hatherdene Close	Cambridgeshire	England	52.1968	0.170347	400-600 CE			Jena	double stranded UDG-half	Shotgun	1.0316	777497	116.23	0.0803	68.47	M	0.005064	I1~	Z2886	I1a2	Z58	0.01	T2b24		England_EMA_CNE	PASS
Sk 1261	ECB4258	Petrous	HAD016	Hatherdene Close	Cambridgeshire	England	52.1968	0.170347	444-599 calCE	1526±19	MAMS 52108	Jena	double stranded UDG-half	1240k	1.36	771881	5.49043	0.0611	67.34	M	0.011849	I1~	Z2886	I1a2	Z58	0.01	J1c5a1		England_EMA_CNE	PASS
Sk 1319	ECB4258	Petrous	HAD017	Hatherdene Close	Cambridgeshire	England	52.1968	0.170347	425-539 calCE	1594±19	MAMS 52109	Jena	double stranded UDG-half	1240k	2.2167	901262	22.6567	0.0713	62.18	M	0.00579	R1b1a1b1a1a3a	DF100			0.01	H4a1a1a			PASS
SK 224	ECB4258	Petrous	HAD018	Hatherdene Close	Cambridgeshire	England	52.1968	0.170347	544-601 calCE			Jena	single stranded non-UDG	1240k	4.3053	838425	11.0025	0.2611	61	M	0.017928	R1b1a1b1a1a2c1	L21			0.01	U4c1a	identical to HAD001		PASS
LintonSk352		Tooth	I0790	Linton	Cambridgeshire	England	52.0991	0.277	635-937 calCE		SUERC-20250	Boston	double stranded UDG-half	1240k	0.071	79943	NA	0.05	NA	M	NA	I1	M253			0	U8b1a1	England, Cambridgeshire, Linton Family A (2 members) (1d: I0790-I0791)		PASS
Linton351		Tooth	I0791	Linton	Cambridgeshire	England	52.0991	0.277	635-937 calCE		SUERC-20250	Boston	double stranded UDG-half	1240k	0.41	368056	NA	0.082	NA	F						0	U8b1a1	England, Cambridgeshire, Linton Family A (2 members) (1d: I0790-I0791)		PASS
Oakington1375		Tooth	I0763	Oakington	Cambridgeshire	England	52.2614	0.06869	400-600 CE			Boston	double stranded UDG-half	1240k	0.164	176933	NA	0.148	NA	F						0	H4a1a2a			PASS
Oakington1395		Tooth	I0764	Oakington	Cambridgeshire	England	52.2614	0.06869	400-600 CE			Boston	double stranded UDG-half	1240k	0.151	163320	NA	0.168	NA	F						0.01	J1c2			PASS
Oakington1411		Tooth	I0765	Oakington	Cambridgeshire	England	52.2614	0.06869	400-600 CE			Boston	double stranded UDG-half	1240k	0.316	294605	NA	0.125	NA	F						0	H5a1g1a	identical to OAI003		PASS
Oakington1450		Tooth	I0766	Oakington	Cambridgeshire	England	52.2614	0.06869	400-600 CE			Boston	double stranded UDG-half	1240k	2.192	861155	NA	0.141	NA	F						0	K2b1a1	England, Cambridgeshire, Oakington Family A (2 members) (2/3d: I0766-OAI016)		PASS
Oakington1747		Tooth	I0767	Oakington	Cambridgeshire	England	52.2614	0.06869	400-600 CE			Boston	double stranded UDG-half	1240k	0.222	232013	NA	0.149	NA	F						0	J2a1a1c	identical to OAI007		PASS
Oakington1740		Tooth	I0768	Oakington	Cambridgeshire	England	52.2614	0.06869	400-600 CE			Boston	double stranded UDG-half	1240k	0.071	80016	NA	0.108	NA	F						0	K2b1a1	identical to OAI004		PASS
Oakington1785		Tooth	I0771	Oakington	Cambridgeshire	England	52.2614	0.06869	400-600 CE			Boston	double stranded UDG-half	1240k	0.15	160425	NA	0.154	NA	F						0.01	U5a1b			PASS
Oakington1866		Tooth	I0772	Oakington	Cambridgeshire	England	52.2614	0.06869	400-600 CE			Boston	double stranded UDG-half	1240k	0.185	198654	NA	0.143	NA	M	NA	I1a2a	Z59			0.01	H1b1			PASS
Oakington2222		Tooth	I0775	Oakington	Cambridgeshire	England	52.2614	0.06869	400-600 CE			Boston	double stranded UDG-half	1240k	0.146	159450	NA	0.136	NA	M	NA	I1	M253			0.02	J2a1a1a2			PASS
Oakington887		Tooth	I0792	Oakington	Cambridgeshire	England	52.2614	0.06869	600-900 CE			Boston	double stranded UDG-half	1240k	0.113	123518	NA	0.106	NA	F						0	T2f	identical to OAI0011		PASS
Grave 56	OAKQUW11 1370	Petrous	OAI001	Oakington	Cambridgeshire	England	52.2601	0.061219	400-600			Jena	double stranded UDG-half	Shotgun	0.7051	664772	80.1563	0.0961	52.76	M	0.005566	R1b1a1b1a1a1c2b2b1a1a1	CTS2509			0.01	J2a1a1a2		England_EMA_CNE	PASS
Grave 62	OAKQUW11 1424	Petrous	OAI002	Oakington	Cambridgeshire	England	52.2601	0.061219	400-600			Jena	double stranded UDG-half	Shotgun	0.3058	348619	32.6987	0.0885	52.35	M	0.002163	R1b1a1b1a1	CTS7650	R1b1a1b1a1a1c2a	S1688	0.01	HV9a1a		England_EMA_CNE	PASS
Grave 61	OAKQUW11 1411	Petrous	OAI003	Oakington	Cambridgeshire	England	52.2601	0.061219	400-600			Jena	double stranded UDG-half	Shotgun	0.7338	670477	77.7561	0.1023	52.78	F						0.01	H5a1g1a	identical to I0765	England_EMA_CNE	PASS
Grave 80	OAKQUW12 1740	Petrous	OAI004	Oakington	Cambridgeshire	England	52.2601	0.061219	473-645 calCE	1513±31	UBA-22691	Jena	double stranded UDG-half	Shotgun	2.4852	1119016	299.948	0.0979	52.39	F						0.01	K2b1a1a	identical to I0768		PASS
Grave 88a	OAKQUW12 1798	Petrous	OAI005	Oakington	Cambridgeshire	England	52.2601	0.061219	400-600			Jena	double stranded UDG-half	Shotgun	1.9608	1070441	162.706	0.0972	53.51	M	0.005303	I1a2a2a1~	FGC12742			0.01	U5b2b1a1		England_EMA_CNE	PASS
Grave 88b	OAKQUW12 1799	Petrous	OAI006	Oakington	Cambridgeshire	England	52.2601	0.061219	549-642 calCE	1471±28	UBA-22696	Jena	double stranded UDG-half	Shotgun	0.4484	479634	50.7637	0.1035	53.2	M	0.003514	R1b1a1b1a1a1	U106			0.01	X2b4a		England_EMA_CNE	PASS
Grave 78a	OAKQUW12 1747	Petrous	OAI007	Oakington	Cambridgeshire	England	52.2601	0.061219	473-645 calCE	1487±30	UBA-22690	Jena	double stranded UDG-half	Shotgun	1.7714	1026597	168.477	0.1179	51.61	F						0.01	J2a1a1c	identical to I0767		PASS
Grave 34	OAKQUW07 749	Petrous	OAI008	Oakington	Cambridgeshire	England	52.2601	0.061219	482-600 calCE	1522±19	MAMS 52117	Jena	double stranded UDG-half	1240k	2.4471	918797	14.683	0.1089	58.49	M	0.006126	I1a2a	Z59			0.01	H4a1a1a			PASS
Grave 44	OAKQUW07 794	Petrous	OAI009	Oakington	Cambridgeshire	England	52.2601	0.061219	432-556 calCE	1570±20	MAMS 52118	Jena	double stranded UDG-half	1240k	2.2635	885099	13.3991	0.0927	61.26	M	0.00287	I1a2	Z58			0.01	H18b		England_EMA_CNE	PASS
Grave 39	OAKQUW07 820	Petrous	OAI010	Oakington	Cambridgeshire	England	52.2601	0.061219	424-537 calCE	1597±17	MAMS 52119	Jena	double stranded UDG-half	1240k	1.9178	839139	8.44161	0.0826	66.32	F						0.01	H24a		England_EMA_CNE	PASS
Grave 40	OAKQUW07 887	Petrous	OAI011	Oakington	Cambridgeshire	England	52.2601	0.061219	400-600			Jena	double stranded UDG-half	1240k	2.5587	918749	16.3255	0.0903	61.95	F						0.01	T2+16189	identical to I0792	England_EMA_CNE	PASS
Grave 13	OAKQUW012 1618	Petrous	OAI012	Oakington	Cambridgeshire	England	52.2601	0.061219	415-537 calCE	1615±20	MAMS 52120	Jena	double stranded UDG-half	1240k	2.0942	863415	11.8725	0.0881	62.82	M	0.005204	R1b1a1b1a1a2c1a5b1a1a	S281			0.01	I2a2			PASS
Grave 21	OAKQUW012 1616	Petrous	OAI013	Oakington	Cambridgeshire	England	52.2601	0.061219	429-550 calCE	1574±20	MAMS 52121	Jena	double stranded UDG-half	1240k	2.0209	863659	14.976	0.1026	61.26	M	0.003594	R1b1a1b1a1a1	U106			0.01	U4a2		England_EMA_CNE	PASS
Grave 109a	OAKQUW013 2154	Petrous	OAI015	Oakington	Cambridgeshire	England	52.2601	0.061219	433-560 calCE	1566±20	MAMS 52122	Jena	double stranded UDG-half	1240k	1.7618	808141	15.867	0.1046	63.12	F						0.01	V			PASS
Grave 109b	OAKQUW013 2165	Petrous	OAI016	Oakington	Cambridgeshire	England	52.2601	0.061219	425-541 calCE	1589±20	MAMS 52123	Jena	double stranded UDG-half	1240k	1.5043	763001	11.7143	0.0886	63.3	F						0.01	H1+16189	England, Cambridgeshire, Oakington Family A (2 members) (2/3d: I0766-OAI016)		PASS
Grave 109c	OAKQUW013 2168	Tooth	OAI017	Oakington	Cambridgeshire	England	52.2601	0.061219	400-600			Jena	double stranded UDG-half	1240k	0.4638	400824	101.395	0.1072	61.81	F						0	V1a			PASS
TB 193; 1972.58.1		Petrous	I16383	Bude, Widemouth Bay	Cornwall	England	50.7898	-4.55447	500-900 CE			Boston	single stranded UDG-half	1240k	0.250218	253693	68.28	0.072	57.3	M	NA	I1	M253	I1a1b1	L22	0.01	U5a2a1			PASS
TB 198; 1700.815.1	Burial 4	Petrous	I16385	Newquay, Crantock	Cornwall	England	50.4031	-5.11204	500-900 CE			Boston	single stranded UDG-half	1240k	0.082564	93684	19.18	0.081	61.7	M	NA	R1b1a1b1a1a2	P312	R1b1a1b1a1a2b1a1, R1b1a1b1a1a2e1b	L20, L1199	0.04	H7d2a			PASS
TB 202; 1700.815.3	Newquay, Crantock	Petrous	I16389	Newquay, Crantock	Cornwall	England	50.4031	-5.11204	500-900 CE			Boston	single stranded UDG-half	1240k	0.168802	181996	28.5	0.079	58.8	M	NA	R1b1a1b1b	CTS1078			0.03	H1ad			PASS
1633A	FFWM11 1632	Tooth	I11567	Worth Matravers	Dorset	England	50.5968	-2.0382	500-700 CE			Boston	single stranded UDG-half	1240k	0.077903	89918	157.1	0.104	49.1	M	NA	R1b1a1b	PF6517			0.01	K1a2a	England, Dorset, Worth Matravers Family C (2 members) (I11567 and I11568 are 2nd or 3rd degree relatives)		PASS
1640	FFWM11 1642	Tooth	I11568	Worth Matravers	Dorset	England	50.5968	-2.0382	500-700 CE			Boston	single stranded UDG-half	1240k	0.027391	31346	47.07	0.142	51	M	NA	I1	M253			0.02	K1a2a	England, Dorset, Worth Matravers Family C (3 members) (I20637-I11568 have a father-son relationship (order unknown); I11567 and I11568 are 2nd or 3rd degree relatives)		PASS
1649	FFWM11 1651	Tooth	I11569	Worth Matravers	Dorset	England	50.5968	-2.0382	500-700 CE			Boston	single stranded UDG-half	1240k	0.268924	271187	420.3	0.094	53.8	F						0.01	T2a1a	England, Dorset, Worth Matravers Family A (2 members) (I11569 and I11580 are 1st degree relatives)		PASS
1633B	FFWM11 1652	Tooth	I11570	Worth Matravers	Dorset	England	50.5968	-2.0382	500-700 CE			Boston	single stranded UDG-half	1240k	0.030267	36236	181.6	0.051	48.1	M	NA	NA				0	U5b1		Outlier (Sub-Saharan African ancestry)	PASS
1664	FFWM11 1666	Tooth	I11571	Worth Matravers	Dorset	England	50.5968	-2.0382	500-700 CE			Boston	single stranded UDG-half	1240k	0.251838	258761	204	0.067	53.6	F						0.01	H11a			PASS
1670	FFWM11 1672	Tooth	I11573	Worth Matravers	Dorset	England	50.5968	-2.0382	500-700 CE			Boston	single stranded UDG-half	1240k	0.049164	57929	118.3	0.106	49.3	M	NA	R1b1a1b1a1	P310			0.01	HV6	England, Dorset, Worth Matravers Family D (3 members) (I11574 is a 2nd or 3rd degree relatives to I11573; I20636 is a 1st degree relative of I11574, and a 2nd or 3rd degree relative of I11573 )		PASS
1678A	FFWM11 1680	Tooth	I11574	Worth Matravers	Dorset	England	50.5968	-2.0382	500-700 CE			Boston	single stranded UDG-half	1240k	0.061573	71621	228.4	0.108	49.1	M	NA	R1b1a1b1a1	P310			0.01	HV6	England, Dorset, Worth Matravers Family D (3 members) (I11574 is a 2nd or 3rd degree relatives to I11573; I20636 is a 1st degree relative of I11574, and a 2nd or 3rd degree relative of I11573 )		PASS
1678B	FFWM11 1681	Tooth	I11575	Worth Matravers	Dorset	England	50.5968	-2.0382	500-700 CE			Boston	single stranded UDG-half	1240k	0.006322	7592	31.01	0.094	49.4	F						0	HV6			PASS
1685A	FFWM11 1687	Tooth	I11576	Worth Matravers	Dorset	England	50.5968	-2.0382	500-700 CE			Boston	single stranded UDG-half	1240k	0.083117	93831	238.5	0.116	50	F						0.01	H1bb	England, Dorset, Worth Matravers Family B (2 members) (I11576 and I11578 are 1st degree relatives)		PASS
1685B	FFWM11 1688	Tooth	I11577	Worth Matravers	Dorset	England	50.5968	-2.0382	500-700 CE			Boston	single stranded UDG-half	1240k	0.072758	84382	402.7	0.101	51.4	M	NA	R1b1a1b1a1	P310			0.01	H1e1a			PASS
1685C	FFWM11 1693	Tooth	I11578	Worth Matravers	Dorset	England	50.5968	-2.0382	500-700 CE			Boston	single stranded UDG-half	1240k	0.041351	48994	389.6	0.098	50.1	M	NA	R1b1a1b1a1	P310			0.02	H1bb	England, Dorset, Worth Matravers Family B (2 members) (I11576 and I11578 are 1st degree relatives)		PASS
1697	FFWM11 1699	Tooth	I11579	Worth Matravers	Dorset	England	50.5968	-2.0382	500-700 CE			Boston	single stranded UDG-half	1240k	0.304101	301393	865.2	0.078	50.3	F						0	U5b2c1			PASS
1715	FFWM11 1717	Tooth	I11580	Worth Matravers	Dorset	England	50.5968	-2.0382	500-700 CE			Boston	single stranded UDG-half	1240k	0.022383	26929	151.4	0.104	50.5	M	NA	R1b1a1b1a1a2c1a	CTS241			0.01	T2a1a	England, Dorset, Worth Matravers Family A (2 members) (I11569 and I11580 are 1st degree relatives)		PASS
1722	FFWM11 1725	Tooth	I11581	Worth Matravers	Dorset	England	50.5968	-2.0382	500-700 CE			Boston	single stranded UDG-half	1240k	0.192698	204022	600.5	0.073	55.2	M	NA	I2a1a2a	L161.1			0	H5c			PASS
1778	FFWM11 1779	Tooth	I11582	Worth Matravers	Dorset	England	50.5968	-2.0382	500-700 CE			Boston	single stranded UDG-half	1240k	0.021474	25833	626.9	0.082	45.1	M	NA	R1b1a1	P297			0	T2a1a			PASS
1660	FFWM11 1662	Tooth	I20636	Worth Matravers	Dorset	England	50.5968	-2.0382	500-700 CE			Boston	single stranded UDG-half	1240k	0.03	35318	104.9	0.166	54.6	M	NA	R1b1a1b	PF6517			0.02	HV6	England, Dorset, Worth Matravers Family D (3 members) (I11574 is a 2nd or 3rd degree relatives to I11573; I20636 is a 1st degree relative of I11574, and a 2nd or 3rd degree relative of I11573 )		PASS
1722	FFWM11 1724	Tooth	I20637	Worth Matravers	Dorset	England	50.5968	-2.0382	500-700 CE			Boston	single stranded UDG-half	1240k	0.638	521002	192.6	0.136	64.4	M	0.011	I1a2	Z58	I1a2b	S296.1	0.03	J1c1b1a	England, Dorset, Worth Matravers Family C (3 members) (I20637-I11568 have a father-son relationship (order unknown); I11567 and I11568 are 2nd or 3rd degree relatives)		PASS
H05 17; U/S	Olive St.; U/S	Petrous	I17277	Hartlepool, Olive Street	Durham	England	54.6976	-1.18104	600-900 CE			Boston	single stranded UDG-half	1240k	2.42964	661635	261	0.115	54.9	M	0.00453	R1b1a1b1a1a2e	S232	R1b1a1b1a1a2e2	S233	0.02	K2a6			PASS
201		Petrous	BUK001	Dover Buckland	Kent	England	51.1398	1.30071	400-800 CE			Jena	single stranded non-UDG	1240k	1.0543	500088	56.94	0.24782	61	M	0.012629	R1b1a1b1a1a	L151	R1b1a1b1a1a1c2b2a1b	S511	0.03	HV9a1a		England_EMA_CNE	PASS
202		Petrous	BUK002	Dover Buckland	Kent	England	51.1398	1.30071	400-800 CE			Jena	single stranded non-UDG	1240k	0.6639	359288	43.76	0.35369	57	F						0.02	H1e1a		England_EMA_CNE	PASS
204		Petrous	BUK003	Dover Buckland	Kent	England	51.1398	1.30071	400-800 CE			Jena	single stranded non-UDG	1240k	1.2324	552747	62.08	0.24727	59	F						0.01	H1g1	England, Kent, Dover Buckland Family E (2 members) (siblings: BUK003-BUK004)	England_EMA_CNE	PASS
205		Petrous	BUK004	Dover Buckland	Kent	England	51.1398	1.30071	400-800 CE			Jena	single stranded non-UDG	1240k	0.3549	218112	27.81	0.24934	61	F						0.04	H1g1	England, Kent, Dover Buckland Family E (2 members) (siblings: BUK003-BUK004)		PASS
222		Petrous	BUK005	Dover Buckland	Kent	England	51.1398	1.30071	430-565 calCE	1550±19	UB-6472	Jena	single stranded non-UDG	1240k	1.7913	688248	72.14	0.29856	59	F						0.02	T1a1a		England_EMA_CNE	PASS
227		Petrous	BUK006	Dover Buckland	Kent	England	51.1398	1.30071	400-800 CE			Jena	single stranded non-UDG	1240k	0.6089	334961	41.03	0.29043	62	M	0.034812	R1b1a1b1a1a1	U106	R1b1a1b1a1a1c2b2a1b	S511	0.02	H4a1a		England_EMA_CNE	PASS
231		Petrous	BUK007	Dover Buckland	Kent	England	51.1398	1.30071	400-800 CE			Jena	single stranded non-UDG	1240k	0.6465	350565	42.53	0.30944	59	M	0.019666	R1b1a1b1a1a1	U106			0.03	H24a		England_EMA_CNE	PASS
250		Petrous	BUK008	Dover Buckland	Kent	England	51.1398	1.30071	425-545 calCE	1572±22	UB-6473	Jena	single stranded non-UDG	1240k	0.908	447192	51.82	0.24894	60	F						0.02	V2		England_EMA_CNE	PASS
252		Petrous	BUK009	Dover Buckland	Kent	England	51.1398	1.30071	400-800 CE			Jena	single stranded non-UDG	1240k	1.7414	671684	70.94	0.26139	61	M	0.015725	R1b1a1b1a1a1	U106	R1b1a1b1a1a1b1b	DF95	0.01	J1b1a1b		England_EMA_CNE	PASS
256		Petrous	BUK010	Dover Buckland	Kent	England	51.1398	1.30071	400-800 CE			Jena	single stranded non-UDG	1240k	1.453	608169	65.86	0.2967	60	M	0.014988	R1b1a1b1a1a1	U106	R1b1a1b1a1a1c2b2b1a1a	S1741	0.01	HV9		England_EMA_CNE	PASS
258		Petrous	BUK011	Dover Buckland	Kent	England	51.1398	1.30071	400-800 CE			Jena	single stranded non-UDG	1240k	0.7736	401348	47.52	0.2703	61	M	0.017326	R1b1a1b1a1a1	U106	R1b1a1b1a1a1c2b2a1b	S511	0.01	J1c3f	England, Kent, Dover Buckland Family A (13 members) (siblings: BUK023-BUK019| mother-son: BUK019-BUK011 | 2d: BUK011-BUK035 | 2d: BUK035-BUK017 | 2d: BUK023-BUK022 | father-son: BUK018-BUK022 | father-daughter: BUK022-BUK021 | father-daughter: BUK022-BUK066 | mother-daughter: BUK026-BUK021 | mother-daughter: BUK026-BUK066 | mother-daughter: BUK066-BUK065 | mother-son: BUK066-BUK027 | mother-son: …		PASS
260		Petrous	BUK012	Dover Buckland	Kent	England	51.1398	1.30071	400-800 CE			Jena	single stranded non-UDG	1240k	0.4097	244000	31	0.26811	60	M	0.008325	R1b1a1b1a1a1	U106			0.02	H105a			PASS
264		Petrous	BUK013	Dover Buckland	Kent	England	51.1398	1.30071	435-490 calCE	1528±17	UB-6474	Jena	single stranded non-UDG	1240k	0.0033	2331	0.33	0.28355	55	M	NA					NA	NA			QUESTIONABLE CRITICAL (mtDNA contamination FAILED, Y chromosome contamination FAILED)
266		Petrous	BUK014	Dover Buckland	Kent	England	51.1398	1.30071	400-800 CE			Jena	single stranded non-UDG	1240k	0.1594	106394	14.2	0.28213	61	F						0.05	T2b	England, Kent, Dover Buckland Family B (5 members) (father-daughter: BUK042-BUK043 | mother-daughter: BUK014-BUK043| 2d: BUK044-BUK014 | 2nd: BUK043-BUK048)		PASS
279		Petrous	BUK015	Dover Buckland	Kent	England	51.1398	1.30071	400-800 CE			Jena	single stranded non-UDG	1240k	0.1473	98149	13.2	0.25113	57	M	-0.007821	I1~	FGC10273			0.02	H2a2a1	England, Kent, Dover Buckland Family F (2 members) (father-daughter: BUK015-BUK045)		PASS
280		Petrous	BUK016	Dover Buckland	Kent	England	51.1398	1.30071	400-800 CE			Jena	single stranded non-UDG	1240k	1.1547	527596	59.18	0.2585	61	F						0.03	H1e2	England, Kent, Dover Buckland Family G (3 members) (2d: BUK016-BUK036 | 2d: BUK036-BUK028)		PASS
281		Petrous	BUK017	Dover Buckland	Kent	England	51.1398	1.30071	400-800 CE			Jena	single stranded non-UDG	1240k	0.319	197558	25.55	0.28211	59	F						0.05	H6a1b3	England, Kent, Dover Buckland Family A (13 members) (siblings: BUK023-BUK019| mother-son: BUK019-BUK011 | 2d: BUK011-BUK035 | 2d: BUK035-BUK017 | 2d: BUK023-BUK022 | father-son: BUK018-BUK022 | father-daughter: BUK022-BUK021 | father-daughter: BUK022-BUK066 | mother-daughter: BUK026-BUK021 | mother-daughter: BUK026-BUK066 | mother-daughter: BUK066-BUK065 | mother-son: BUK066-BUK027 | mother-son: …		PASS
284		Petrous	BUK018	Dover Buckland	Kent	England	51.1398	1.30071	400-800 CE			Jena	single stranded non-UDG	1240k	2.392	785989	79.09	0.26786	57	M	0.013171	R1b1a1b1a1a2	P312	R1b1a1b1a1a2a5~	S359	0.01	U5b2a2a1	England, Kent, Dover Buckland Family A (13 members) (siblings: BUK023-BUK019| mother-son: BUK019-BUK011 | 2d: BUK011-BUK035 | 2d: BUK035-BUK017 | 2d: BUK023-BUK022 | father-son: BUK018-BUK022 | father-daughter: BUK022-BUK021 | father-daughter: BUK022-BUK066 | mother-daughter: BUK026-BUK021 | mother-daughter: BUK026-BUK066 | mother-daughter: BUK066-BUK065 | mother-son: BUK066-BUK027 | mother-son: …	England_EMA_CNE	PASS
288		Petrous	BUK019	Dover Buckland	Kent	England	51.1398	1.30071	400-800 CE			Jena	single stranded non-UDG	1240k	1.4895	608908	65.89	0.31209	58	F						0.01	J1c3f	England, Kent, Dover Buckland Family A (13 members) (siblings: BUK023-BUK019| mother-son: BUK019-BUK011 | 2d: BUK011-BUK035 | 2d: BUK035-BUK017 | 2d: BUK023-BUK022 | father-son: BUK018-BUK022 | father-daughter: BUK022-BUK021 | father-daughter: BUK022-BUK066 | mother-daughter: BUK026-BUK021 | mother-daughter: BUK026-BUK066 | mother-daughter: BUK066-BUK065 | mother-son: BUK066-BUK027 | mother-son: …	England_EMA_CNE	PASS
289		Petrous	BUK020	Dover Buckland	Kent	England	51.1398	1.30071	400-800 CE			Jena	single stranded non-UDG	1240k	1.2336	550158	61.29	0.248	58	F						0.01	U5b2b3		England_EMA_CNE	PASS
290		Petrous	BUK021	Dover Buckland	Kent	England	51.1398	1.30071	400-800 CE			Jena	single stranded non-UDG	1240k	1.2696	559819	61.65	0.2638	60	F						0.01	H1c3a	England, Kent, Dover Buckland Family A (13 members) (siblings: BUK023-BUK019| mother-son: BUK019-BUK011 | 2d: BUK011-BUK035 | 2d: BUK035-BUK017 | 2d: BUK023-BUK022 | father-son: BUK018-BUK022 | father-daughter: BUK022-BUK021 | father-daughter: BUK022-BUK066 | mother-daughter: BUK026-BUK021 | mother-daughter: BUK026-BUK066 | mother-daughter: BUK066-BUK065 | mother-son: BUK066-BUK027 | mother-son: …		PASS
291		Petrous	BUK022	Dover Buckland	Kent	England	51.1398	1.30071	400-800 CE			Jena	single stranded non-UDG	1240k	0.0832	56500	7.82	0.30394	57	M	-0.026837	R1b1a1b1a1a2	P312			0.03	J1c3c (?)	England, Kent, Dover Buckland Family A (13 members) (siblings: BUK023-BUK019| mother-son: BUK019-BUK011 | 2d: BUK011-BUK035 | 2d: BUK035-BUK017 | 2d: BUK023-BUK022 | father-son: BUK018-BUK022 | father-daughter: BUK022-BUK021 | father-daughter: BUK022-BUK066 | mother-daughter: BUK026-BUK021 | mother-daughter: BUK026-BUK066 | mother-daughter: BUK066-BUK065 | mother-son: BUK066-BUK027 | mother-son: …		PASS
292		Petrous	BUK023	Dover Buckland	Kent	England	51.1398	1.30071	400-800 CE			Jena	single stranded non-UDG	1240k	0.69	368385	44.4	0.31781	59	M	0.017171	R1b1a1b1	L23			0.04	J1c3f	England, Kent, Dover Buckland Family A (13 members) (siblings: BUK023-BUK019| mother-son: BUK019-BUK011 | 2d: BUK011-BUK035 | 2d: BUK035-BUK017 | 2d: BUK023-BUK022 | father-son: BUK018-BUK022 | father-daughter: BUK022-BUK021 | father-daughter: BUK022-BUK066 | mother-daughter: BUK026-BUK021 | mother-daughter: BUK026-BUK066 | mother-daughter: BUK066-BUK065 | mother-son: BUK066-BUK027 | mother-son: …		PASS
297		Petrous	BUK024	Dover Buckland	Kent	England	51.1398	1.30071	400-800 CE			Jena	single stranded non-UDG	1240k	0.2917	180246	23.77	0.26161	58	M	0.018268	I2a1b2a	L39	I2a1b2a2b2a	BY14039	0.02	U5a1b		England_EMA_CNE	PASS
300		Petrous	BUK025	Dover Buckland	Kent	England	51.1398	1.30071	400-800 CE			Jena	single stranded non-UDG	1240k	1.1538	525643	59.57	0.2801	58	M	0.010609	R1b1a1b1a1a1	U106	R1b1a1b1a1a1b	S493	0.01	H4a1a4b		England_EMA_CNE	PASS
304		Petrous	BUK026	Dover Buckland	Kent	England	51.1398	1.30071	400-800 CE			Jena	single stranded non-UDG	1240k	0.2185	141628	18.64	0.24731	59	F						0.04	H1c3a	England, Kent, Dover Buckland Family A (13 members) (siblings: BUK023-BUK019| mother-son: BUK019-BUK011 | 2d: BUK011-BUK035 | 2d: BUK035-BUK017 | 2d: BUK023-BUK022 | father-son: BUK018-BUK022 | father-daughter: BUK022-BUK021 | father-daughter: BUK022-BUK066 | mother-daughter: BUK026-BUK021 | mother-daughter: BUK026-BUK066 | mother-daughter: BUK066-BUK065 | mother-son: BUK066-BUK027 | mother-son: …		PASS
305		Petrous	BUK027	Dover Buckland	Kent	England	51.1398	1.30071	400-800 CE			Jena	single stranded non-UDG	1240k	0.6269	344414	41.88	0.2595	61	M	0.024625	R1b1a1b1a1a1c1a	S498			0.03	H1c3a	England, Kent, Dover Buckland Family A (13 members) (siblings: BUK023-BUK019| mother-son: BUK019-BUK011 | 2d: BUK011-BUK035 | 2d: BUK035-BUK017 | 2d: BUK023-BUK022 | father-son: BUK018-BUK022 | father-daughter: BUK022-BUK021 | father-daughter: BUK022-BUK066 | mother-daughter: BUK026-BUK021 | mother-daughter: BUK026-BUK066 | mother-daughter: BUK066-BUK065 | mother-son: BUK066-BUK027 | mother-son: …		PASS
306		Petrous	BUK028	Dover Buckland	Kent	England	51.1398	1.30071	400-800 CE			Jena	single stranded non-UDG	1240k	1.4776	598880	65.13	0.27212	58	F						0.02	U5a1a2b	England, Kent, Dover Buckland Family G (3 members) (2d: BUK016-BUK036 | 2d: BUK036-BUK028)		PASS
308		Petrous	BUK029	Dover Buckland	Kent	England	51.1398	1.30071	400-800 CE			Jena	single stranded non-UDG	1240k	1.2035	543048	60.69	0.28195	59	F						0.03	H39		England_EMA_CNE	PASS
309		Petrous	BUK030	Dover Buckland	Kent	England	51.1398	1.30071	400-800 CE			Jena	single stranded non-UDG	1240k	1.8114	675953	70.3	0.28688	58	F						0.01	H1c1a		England_EMA_CNE	PASS
311		Petrous	BUK031	Dover Buckland	Kent	England	51.1398	1.30071	400-800 CE			Jena	single stranded non-UDG	1240k	0.6308	342911	41.73	0.28532	59	F						0.02	H2a2a1		England_EMA_CNE	PASS
313		Petrous	BUK032	Dover Buckland	Kent	England	51.1398	1.30071	400-800 CE			Jena	single stranded non-UDG	1240k	0.687	366929	44.32	0.2822	60	F						0.01	H1b1		England_EMA_CNE	PASS
319		Petrous	BUK033	Dover Buckland	Kent	England	51.1398	1.30071	400-800 CE			Jena	single stranded non-UDG	1240k	0.9604	468801	53.94	0.25984	61	F						0.01	U5a1a1+16362		England_EMA_CNE	PASS
321		Petrous	BUK034	Dover Buckland	Kent	England	51.1398	1.30071	400-800 CE			Jena	single stranded non-UDG	1240k	1.7953	677294	71.15	0.29146	59	F						0.01	H1bw	England, Kent, Dover Buckland Family A (13 members) (siblings: BUK023-BUK019| mother-son: BUK019-BUK011 | 2d: BUK011-BUK035 | 2d: BUK035-BUK017 | 2d: BUK023-BUK022 | father-son: BUK018-BUK022 | father-daughter: BUK022-BUK021 | father-daughter: BUK022-BUK066 | mother-daughter: BUK026-BUK021 | mother-daughter: BUK026-BUK066 | mother-daughter: BUK066-BUK065 | mother-son: BUK066-BUK027 | mother-son: …		PASS
323		Petrous	BUK035	Dover Buckland	Kent	England	51.1398	1.30071	540-620 calCE	1491±18	UB-6474	Jena	single stranded non-UDG	1240k	0.3484	212468	27.46	0.26025	60	M	-0.011109	R1b1a1b1a1a1c2b	L48			0.04	H6a1		England_EMA_CNE	PASS
327		Petrous	BUK036	Dover Buckland	Kent	England	51.1398	1.30071	400-800 CE			Jena	single stranded non-UDG	1240k	0.7703	399091	47.62	0.27227	60	F						0.02	H1e2c	England, Kent, Dover Buckland Family G (3 members) (2d: BUK016-BUK036 | 2d: BUK036-BUK028)		PASS
328		Petrous	BUK037	Dover Buckland	Kent	England	51.1398	1.30071	400-800 CE			Jena	single stranded non-UDG	1240k	1.3064	561989	62.5	0.28174	58	M	0.016892	I2a1b1a2b1a~	FGC3579			0.01	H3b6		England_EMA_CNE	PASS
338		Petrous	BUK038	Dover Buckland	Kent	England	51.1398	1.30071	400-800 CE			Jena	single stranded non-UDG	1240k	1.8949	711260	74.14	0.27363	60	M	0.019897	I1~	Z2886	I1a2	Z58	0.01	H			PASS
339		Petrous	BUK039	Dover Buckland	Kent	England	51.1398	1.30071	420-540 calCE	1592±17	UB-6476	Jena	single stranded non-UDG	1240k	1.6984	656637	69.36	0.22817	60	F						0.02	X2l		England_EMA_CNE	PASS
342		Petrous	BUK040	Dover Buckland	Kent	England	51.1398	1.30071	400-800 CE			Jena	single stranded non-UDG	1240k	1.6071	641675	68.55	0.26622	60	M	0.024835	R1b1a1b1a1a1c2b2a1b	S511			0.01	J2a1a1a2	England, Kent, Dover Buckland Family D (2 members) (siblings: BUK040-BUK070)	England_EMA_CNE	PASS
344		Petrous	BUK041	Dover Buckland	Kent	England	51.1398	1.30071	400-800 CE			Jena	single stranded non-UDG	1240k	1.3286	577197	63.66	0.27346	60	F						0.01	U5a2b		England_EMA_CNE	PASS
346		Petrous	BUK042	Dover Buckland	Kent	England	51.1398	1.30071	400-800 CE			Jena	single stranded non-UDG	1240k	1.0647	500659	57.43	0.32906	58	M	0.015828	R1b1a1b1a1a1	U106	R1b1a1b1a1a1b1b	DF95	0.02	H5a1c1a	England, Kent, Dover Buckland Family B (5 members) (father-daughter: BUK042-BUK043 | mother-daughter: BUK014-BUK043| 2d: BUK044-BUK014 | 2nd: BUK043-BUK048)		PASS
347		Petrous	BUK043	Dover Buckland	Kent	England	51.1398	1.30071	400-800 CE			Jena	single stranded non-UDG	1240k	1.3434	576963	63.16	0.30854	57	F						0.01	T2b	England, Kent, Dover Buckland Family B (5 members) (father-daughter: BUK042-BUK043 | mother-daughter: BUK014-BUK043| 2d: BUK044-BUK014 | 2nd: BUK043-BUK048)		PASS
349		Petrous	BUK044	Dover Buckland	Kent	England	51.1398	1.30071	400-800 CE			Jena	single stranded non-UDG	1240k	1.6007	639173	68.33	0.30861	59	F						0.01	T2b	England, Kent, Dover Buckland Family B (5 members) (father-daughter: BUK042-BUK043 | mother-daughter: BUK014-BUK043| 2d: BUK044-BUK014 | 2nd: BUK043-BUK048)	England_EMA_CNE	PASS
355		Petrous	BUK045	Dover Buckland	Kent	England	51.1398	1.30071	400-800 CE			Jena	single stranded non-UDG	1240k	1.8155	685914	71.64	0.30749	58	F						0.01	T1a1c	England, Kent, Dover Buckland Family F (2 members) (father-daughter: BUK015-BUK045)	England_EMA_CNE	PASS
366		Petrous	BUK046	Dover Buckland	Kent	England	51.1398	1.30071	400-800 CE			Jena	single stranded non-UDG	1240k	1.4955	612723	65.86	0.25888	59	F						0.01	K2a		England_EMA_CNE	PASS
367		Petrous	BUK047	Dover Buckland	Kent	England	51.1398	1.30071	400-800 CE			Jena	single stranded non-UDG	1240k	1.0896	510486	57.8	0.30473	58	F						0.01	H1c2		England_EMA_CNE	PASS
375		Petrous	BUK048	Dover Buckland	Kent	England	51.1398	1.30071	540-615 calCE	1493±18	UB-4958	Jena	single stranded non-UDG	1240k	1.824	684414	71.68	0.29557	59	M	0.012556	R1b1a1b1a1a1	U106	R1b1a1b1a1a1b1b	DF95	0.01	H1a5	England, Kent, Dover Buckland Family B (5 members) (father-daughter: BUK042-BUK043 | mother-daughter: BUK014-BUK043| 2d: BUK044-BUK014 | 2nd: BUK043-BUK048)	England_EMA_CNE	PASS
382		Petrous	BUK049	Dover Buckland	Kent	England	51.1398	1.30071	400-800 CE			Jena	single stranded non-UDG	1240k	2.0214	720591	74.26	0.2769	56	M	0.013038	R1b1a1b1a1a2	P312	R1b1a1b1a1a2a7~	CTS11567	0.01	H3k1		England_EMA_CNE	PASS
383		Petrous	BUK050	Dover Buckland	Kent	England	51.1398	1.30071	400-800 CE			Jena	single stranded non-UDG	1240k	1.9941	711253	73.41	0.25513	60	F						0.02	U5a2a1a		England_EMA_CNE	PASS
385		Petrous	BUK051	Dover Buckland	Kent	England	51.1398	1.30071	400-800 CE			Jena	single stranded non-UDG	1240k	0.9077	449748	51.7	0.28886	60	M	0.02811	I1~	FGC10273			0.02	V1a1			PASS
394		Petrous	BUK052	Dover Buckland	Kent	England	51.1398	1.30071	400-800 CE			Jena	single stranded non-UDG	1240k	1.7618	675554	71.27	0.2953	58	M	0.011229	I1~	Z2886	I1a2a1a1b~	A9128	0.01	W4a1		England_EMA_CNE	PASS
395		Petrous	BUK053	Dover Buckland	Kent	England	51.1398	1.30071	400-800 CE			Jena	single stranded non-UDG	1240k	1.0796	507655	57.69	0.32357	58	M	0.01808	I2a1b1a2b1a1~	S25248			0.01	H1c2		England_EMA_CNE	PASS
398		Petrous	BUK054	Dover Buckland	Kent	England	51.1398	1.30071	400-800 CE			Jena	single stranded non-UDG	1240k	0.2029	131550	17.57	0.32232	55	F						0.04	I4a			PASS
401		Petrous	BUK055	Dover Buckland	Kent	England	51.1398	1.30071	400-800 CE			Jena	single stranded non-UDG	1240k	1.7255	672256	71.39	0.26924	60	M	0.012416	R1b1a1b1a1a2c1	L21			0.02	U5a1a1			PASS
405		Petrous	BUK056	Dover Buckland	Kent	England	51.1398	1.30071	400-800 CE			Jena	single stranded non-UDG	1240k	1.3555	578413	63.25	0.26576	60	F						0.01	U5a1b1d1		England_EMA_CNE	PASS
407		Petrous	BUK057	Dover Buckland	Kent	England	51.1398	1.30071	400-800 CE			Jena	single stranded non-UDG	1240k	1.4578	603226	65.49	0.38133	55	F						0.01	H3			PASS
409		Petrous	BUK058	Dover Buckland	Kent	England	51.1398	1.30071	400-800 CE			Jena	single stranded non-UDG	1240k	1.5295	619572	66.81	0.22435	62	F						0.01	HV2			PASS
414		Petrous	BUK059	Dover Buckland	Kent	England	51.1398	1.30071	425-545 calCE	1570±20	UB-6477	Jena	single stranded non-UDG	1240k	1.6415	650200	69.38	0.34399	57	M	0.019231	R1b1a1b1a1a1	U106	R1b1a1b1a1a1c1a	S498	0.01	H1c3a	England, Kent, Dover Buckland Family A (13 members) (siblings: BUK023-BUK019| mother-son: BUK019-BUK011 | 2d: BUK011-BUK035 | 2d: BUK035-BUK017 | 2d: BUK023-BUK022 | father-son: BUK018-BUK022 | father-daughter: BUK022-BUK021 | father-daughter: BUK022-BUK066 | mother-daughter: BUK026-BUK021 | mother-daughter: BUK026-BUK066 | mother-daughter: BUK066-BUK065 | mother-son: BUK066-BUK027 | mother-son: …		PASS
416		Petrous	BUK060	Dover Buckland	Kent	England	51.1398	1.30071	400-800 CE			Jena	single stranded non-UDG	1240k	0.4457	260001	32.87	0.28332	61	M	0.038021	R1b1a1b1a1a1	U106			0.02	T1a1+@152	England, Kent, Dover Buckland Family C (6 members) (mother-son: BUK063-BUK060 | mother-son: BUK063-BUK064| siblings: BUK060-BUK064 | siblings: BUK061-BUK068 | 2d: BUK060-BUK061 | 2d: BUK060-BUK068 | 2d: BUK064-BUK061 | 2d: BUK064-BUK068 | father-daughter: BUK068-BUK069)		PASS
418		Petrous	BUK061	Dover Buckland	Kent	England	51.1398	1.30071	400-800 CE			Jena	single stranded non-UDG	1240k	0.0415	29297	4.03	0.30798	56	F						0.03	V+@72 (?)	England, Kent, Dover Buckland Family C (6 members) (mother-son: BUK063-BUK060 | mother-son: BUK063-BUK064| siblings: BUK060-BUK064 | siblings: BUK061-BUK068 | 2d: BUK060-BUK061 | 2d: BUK060-BUK068 | 2d: BUK064-BUK061 | 2d: BUK064-BUK068 | father-daughter: BUK068-BUK069)		PASS
419		Petrous	BUK062	Dover Buckland	Kent	England	51.1398	1.30071	400-800 CE			Jena	single stranded non-UDG	1240k	1.8324	687489	71.76	0.30742	57	F						0.01	K1a+195			PASS
420		Petrous	BUK063	Dover Buckland	Kent	England	51.1398	1.30071	400-800 CE			Jena	single stranded non-UDG	1240k	0.2076	132579	17.78	0.47605	49	F						0.02	T1a1	England, Kent, Dover Buckland Family C (6 members) (mother-son: BUK063-BUK060 | mother-son: BUK063-BUK064| siblings: BUK060-BUK064 | siblings: BUK061-BUK068 | 2d: BUK060-BUK061 | 2d: BUK060-BUK068 | 2d: BUK064-BUK061 | 2d: BUK064-BUK068 | father-daughter: BUK068-BUK069)		PASS
423		Petrous	BUK064	Dover Buckland	Kent	England	51.1398	1.30071	400-800 CE			Jena	single stranded non-UDG	1240k	1.7473	672905	71.1	0.32191	58	M	0.010305	R1b1a1b1a1a1	U106			0.01	T1a1	England, Kent, Dover Buckland Family C (6 members) (mother-son: BUK063-BUK060 | mother-son: BUK063-BUK064| siblings: BUK060-BUK064 | siblings: BUK061-BUK068 | 2d: BUK060-BUK061 | 2d: BUK060-BUK068 | 2d: BUK064-BUK061 | 2d: BUK064-BUK068 | father-daughter: BUK068-BUK069)		PASS
425		Petrous	BUK065	Dover Buckland	Kent	England	51.1398	1.30071	400-800 CE			Jena	single stranded non-UDG	1240k	0.1889	123543	16.45	0.29223	60	F						0.05	H1c3a	England, Kent, Dover Buckland Family A (13 members) (siblings: BUK023-BUK019| mother-son: BUK019-BUK011 | 2d: BUK011-BUK035 | 2d: BUK035-BUK017 | 2d: BUK023-BUK022 | father-son: BUK018-BUK022 | father-daughter: BUK022-BUK021 | father-daughter: BUK022-BUK066 | mother-daughter: BUK026-BUK021 | mother-daughter: BUK026-BUK066 | mother-daughter: BUK066-BUK065 | mother-son: BUK066-BUK027 | mother-son: …		PASS
426		Petrous	BUK066	Dover Buckland	Kent	England	51.1398	1.30071	400-800 CE			Jena	single stranded non-UDG	1240k	1.1508	527321	59.35	0.3032	61	F						0.01	H1c3a	England, Kent, Dover Buckland Family A (13 members) (siblings: BUK023-BUK019| mother-son: BUK019-BUK011 | 2d: BUK011-BUK035 | 2d: BUK035-BUK017 | 2d: BUK023-BUK022 | father-son: BUK018-BUK022 | father-daughter: BUK022-BUK021 | father-daughter: BUK022-BUK066 | mother-daughter: BUK026-BUK021 | mother-daughter: BUK026-BUK066 | mother-daughter: BUK066-BUK065 | mother-son: BUK066-BUK027 | mother-son: …		PASS
432		Petrous	BUK067	Dover Buckland	Kent	England	51.1398	1.30071	400-800 CE			Jena	single stranded non-UDG	1240k	0.9487	464593	53.54	0.26054	60	F						0.01	H24a		England_EMA_CNE	PASS
435		Petrous	BUK068	Dover Buckland	Kent	England	51.1398	1.30071	400-800 CE			Jena	single stranded non-UDG	1240k	0.2836	177604	23.24	0.33481	57	M	-0.00797	I2a1b1~	CTS5279			0.02	T1	England, Kent, Dover Buckland Family C (6 members) (mother-son: BUK063-BUK060 | mother-son: BUK063-BUK064| siblings: BUK060-BUK064 | siblings: BUK061-BUK068 | 2d: BUK060-BUK061 | 2d: BUK060-BUK068 | 2d: BUK064-BUK061 | 2d: BUK064-BUK068 | father-daughter: BUK068-BUK069)		PASS
439		Petrous	BUK069	Dover Buckland	Kent	England	51.1398	1.30071	400-800 CE			Jena	single stranded non-UDG	1240k	1.4416	596829	64.4	0.24372	59	F						0.01	H2a1g	England, Kent, Dover Buckland Family C (6 members) (mother-son: BUK063-BUK060 | mother-son: BUK063-BUK064| siblings: BUK060-BUK064 | siblings: BUK061-BUK068 | 2d: BUK060-BUK061 | 2d: BUK060-BUK068 | 2d: BUK064-BUK061 | 2d: BUK064-BUK068 | father-daughter: BUK068-BUK069)		PASS
282b		Petrous	BUK070	Dover Buckland	Kent	England	51.1398	1.30071	400-800 CE			Jena	single stranded non-UDG	1240k	0.7818	404302	48.01	0.28941	59	M	0.015983	R1b1a1b1a1a1	U106			0.02	J2a1a1a2	England, Kent, Dover Buckland Family D (2 members) (siblings: BUK040-BUK070)		PASS
350b		Petrous	BUK071	Dover Buckland	Kent	England	51.1398	1.30071	400-800 CE			Jena	single stranded non-UDG	1240k	1.2929	564801	62.3	0.26539	59	F						0.01	U5b3			PASS
351b		Petrous	BUK072	Dover Buckland	Kent	England	51.1398	1.30071	400-800 CE			Jena	single stranded non-UDG	1240k	0.0039	2725	0.39	0.2001	56	F						NA	NA			QUESTIONABLE CRITICAL (mtDNA contamination PASS, Y chromosome contamination FAILED)
393b		Petrous	BUK073	Dover Buckland	Kent	England	51.1398	1.30071	400-800 CE			Jena	single stranded non-UDG	1240k	1.7956	677218	71.13	0.28821	58	M	0.008335	I1a2a1a1a	Z141	I1a2a1a1a1a2b~	S1990	0.01	H1c2		England_EMA_CNE	PASS
427a		Petrous	BUK074	Dover Buckland	Kent	England	51.1398	1.30071	400-800 CE			Jena	single stranded non-UDG	1240k	0.5875	326615	40.06	0.32565	58	F						0.04	T2a1a6		England_EMA_CNE	PASS
Grave 34	ESBW-89-33	Petrous	EAS001	Eastry Updown	Kent	England	51.2453	1.30337	605-654 calCE	1416±17	MAMS 52078	Jena	double stranded UDG-half	Shotgun	1.5375	971804	150.618	0.1305	51.33	F						0.01	U5b1c2b	England, Kent, Eastry Family A (3 members) (father-daughter: EAS006-EAS001 | mother-daughter: EAS001-EAS002 | 2/3d: EAS006-EAS002)	England_EMA_CNE	PASS
Grave 45	ESBSW-89-44	Petrous	EAS002	Eastry Updown	Kent	England	51.2453	1.30337	600-700 CE			Jena	double stranded UDG-half	Shotgun	0.4121	446614	55.8131	0.1154	51.44	F						0.01	U5b1c2b	England, Kent, Eastry Family A (3 members) (father-daughter: EAS006-EAS001 | mother-daughter: EAS001-EAS002 | 2/3d: EAS006-EAS002)		PASS
Grave 48	ESBW-89-47	Petrous	EAS004	Eastry Updown	Kent	England	51.2453	1.30337	562-640 calCE	1480±18	MAMS 52079	Jena	double stranded UDG-half	Shotgun	0.3547	398861	40.9651	0.1328	49.94	M	0.012567	R1b1a1b1a1a2c1	L21			0.01	H3+16311			PASS
Grave 37	EST 84	Tooth	EAS005	Eastry Updown	Kent	England	51.2453	1.30337	600-700 CE			Jena	single stranded non-UDG	1240k	0.0189	13337	5.17792	0.3564	50.99	M	NA					0.01	I2			PASS
Grave 52	EST 84	Tooth	EAS006	Eastry Updown	Kent	England	51.2453	1.30337	600-700 CE			Jena	single stranded non-UDG	1240k	2.756	751743	5.07073	0.2604	53.88	M	0.012933	E1b1b1a1b1a	Page102			0.01	I4a	England, Kent, Eastry Family A (3 members) (father-daughter: EAS006-EAS001 | mother-daughter: EAS001-EAS002 | 2/3d: EAS006-EAS002)		PASS
SB561A	Burial 4	Petrous	I5372_d	Folkestone, Dover Hill	Kent	England	51.0941	1.19304	450-600 CE			Boston	single stranded UDG-half	1240k	0.006	7215	NA	NA	NA	M	NA	NA				NA	R			QUESTIONABLE CRITICAL (mtDNA contamination FAILED, Y chromosome contamination FAILED)
BR 11		Petrous	POH001	Polhill	Kent	England	51.2398	0.66428	605-658 calCE	1406±19	MAMS 52090	Jena	double stranded UDG-half	Shotgun	0.337	373890	31.665	0.1054	62.54	M	0.003416	R1b1a1b1a1a	L11	R1b1a1b1a1a1c2b2	S511	0.01	J1c3f		England_EMA_CNE	PASS
BR 12		Petrous	POH002	Polhill	Kent	England	51.2398	0.66428	600-800 CE			Jena	double stranded UDG-half	Shotgun	0.5608	533676	61.7265	0.1108	65.11	F						0.01	K1a13a		England_EMA_CNE	PASS
BR 21		Petrous	POH003	Polhill	Kent	England	51.2398	0.66428	600-800 CE			Jena	double stranded UDG-half	1240k	1.5415	749608	8.94798	0.0832	64.7	M	0.001645	R1b1a1b1a1a1c	S263	R1b1a1b1a1a1c2a1d2	DF94	0.01	H11a2a		England_EMA_CNE	PASS
BR 23		Petrous	POH004	Polhill	Kent	England	51.2398	0.66428	576-643 calCE	1461±18	MAMS 52091	Jena	double stranded UDG-half	1240k	1.6861	790198	8.18728	0.098	63.57	F						0.01	H24a		England_EMA_CNE	PASS
BR 26		Petrous	POH005	Polhill	Kent	England	51.2398	0.66428	666-773 calCE	1292±19	MAMS 52124	Jena	double stranded UDG-half	1240k	1.1845	679202	6.22337	0.1188	62.54	F						0.02	K1d			PASS
BR 36		Petrous	POH006	Polhill	Kent	England	51.2398	0.66428	647-770 calCE	1354±19	MAMS 52125	Jena	double stranded UDG-half	Shotgun	0.3291	358522	35.4872	0.0833	67.88	M	0.008781	R1a1a1b1	PF6217	R1a1a1b1a3a1~		0.01	H3			PASS
BR 37		Petrous	POH007	Polhill	Kent	England	51.2398	0.66428	600-800 CE			Jena	double stranded UDG-half	1240k	1.0274	633307	7.10308	0.0859	64.88	F						0.01	V2b		England_EMA_CNE	PASS
BR 38		Petrous	POH008	Polhill	Kent	England	51.2398	0.66428	543-603 calCE	1507±20	MAMS 52126	Jena	double stranded UDG-half	1240k	1.63	788905	8.0452	0.106	62.81	M	0.00485	R1b1a1b1a1a	PF6543	R1b1a1b1a1a1c2b2a1b1b	FGC7559	0.01	J2a1a1a2		England_EMA_CNE	PASS
BR 50		Petrous	POH009	Polhill	Kent	England	51.2398	0.66428	598-650 calCE	1434±19	MAMS 52127	Jena	double stranded UDG-half	1240k	1.4212	755285	12.9319	0.1022	61.48	M	0.004825	R1b1a1b1a1a1c2b2a1b1a4b1	S387			0.01	U4b1b1		England_EMA_CNE	PASS
SB 354A2	Burial 11	Petrous	I3011	Lincoln, Lincoln Castle	Lincolnshire	England	53.2345	-0.540804	1035-1070 calCE	988±16	SUERC-54034	Boston	single stranded UDG-half	1240k	0.597	383502	357	0.027	NA	M	0.005499	T1a1a	L208			0.01	H1a3			PASS
SB 360B2	Burial 2	Petrous	I3044	Lincoln, Lincoln Castle	Lincolnshire	England	53.2345	-0.540804	1040-1070 calCE	967±17	SUERC-54024	Boston	single stranded UDG-half	1240k	2.497	774166	488	0.095	NA	M	0.00627	R1b1a1b1a1a1c2b2a	S271			0.02	U4a1b			PASS
SB 361B2	Burial 6	Tooth	I3045	Lincoln, Lincoln Castle	Lincolnshire	England	53.2345	-0.540804	1035-1070 calCE	972±18	SUERC-54026	Boston	single stranded UDG-half	1240k	0.033	39197	28.7	0.008	NA	M	NA	NA				0.01	H4a1a2			PASS
S1006	SH99	Tooth	SED001	Sedgeford	Norfolk	England	52.8997	0.544309	700-850 CE			Jena	single stranded non-UDG	1240k	0.0257	18411	1.06651	0.2455	62.37	F						NA	NA			QUESTIONABLE MODERATE (mtDNA contamination FAILED)
S3010	SH05	Petrous	SED003	Sedgeford	Norfolk	England	52.8997	0.544309	667-773 calCE	1291±17	MAMS 52128	Jena	double stranded UDG-half	Shotgun	0.4764	475827	87.6089	0.104	65.13	M	0.005882	R1b1a1b1a1a	L151	R1b1a1b1a1a1c2f~	Z154	0.01	H5			PASS
S0214	SH05	Petrous	SED004	Sedgeford	Norfolk	England	52.8997	0.544309	700-850 CE			Jena	double stranded UDG-half	1240k	1.4941	742592	7.55435	0.0381	65.83	F						0.01	H			PASS
S1048	SH00	Petrous	SED005	Sedgeford	Norfolk	England	52.8997	0.544309	700-850 CE			Jena	double stranded UDG-half	Shotgun	0.9278	718216	98.1664	0.0661	71.21	M	0.004506	R1b1a1b1a1a	S1159	R1b1a1b1a1a2c1a1a1a1a1~	BY192.1	0.01	H5a1c1a			PASS
S9000	SH06	Petrous	SED006	Sedgeford	Norfolk	England	52.8997	0.544309	678-823 calCE	1256±16	MAMS 52129	Jena	double stranded UDG-half	1240k	0.2837	263880	0.608908	0.0607	64.99	M	-0.005034	R1a1a1~	M782	R1a1a1b1a3a1	L448	NA	NA	England, Norfolk, Sedgeford Family A (4 members) (son-father: SED018-SED020 | brothers: SED021-SED020 | 2d: SED018-SED021 | 3d: SED021-SED006, SED020-SED006)		PASS
S0044	SH98	Tooth	SED007	Sedgeford	Norfolk	England	52.8997	0.544309	700-850 CE			Jena	single stranded non-UDG	1240k	0.1222	84285	3.64246	0.3086	63.28	M	0.051978 (0.046 after PMD)	I1~	FGC3444	I1a2a2	Z2041	0.02	H1a1			PASS
S0098	SH02	Petrous	SED008	Sedgeford	Norfolk	England	52.8997	0.544309	700-850 CE			Jena	double stranded UDG-half	Shotgun	0.6213	580804	117.291	0.0909	63.67	F						0.01	H1g1			PASS
S1069	SH99	Petrous	SED009	Sedgeford	Norfolk	England	52.8997	0.544309	662-876 calCE	1270±40	GrN-25159	Jena	double stranded UDG-half	Shotgun	0.4734	473917	77.6689	0.1312	58.59	M	0.003908	I1~	FGC7747	I1a2a1a1d1a1a1b1~	S14669	0.01	H10a1a1			PASS
S0025	SH99	Petrous	SED010	Sedgeford	Norfolk	England	52.8997	0.544309	700-850 CE			Jena	double stranded UDG-half	Shotgun	0.362	389777	43.6385	0.1068	64.86	F						0.01	T2b11			PASS
S8002	SH10	Tooth	SED011	Sedgeford	Norfolk	England	52.8997	0.544309	376-178 calBCE	2213±26	OxA-26217	Jena	single stranded non-UDG	1240k	0.0344	24456	1.51373	0.3365	54.25	M	NA	R1	M694			0.03	T2			QUESTIONABLE MODERATE (mtDNA contamination PASS, Y chromosome contamination FAILED)
S0034	SH97	Tooth	SED012	Sedgeford	Norfolk	England	52.8997	0.544309	700-850 CE			Jena	single stranded non-UDG	1240k	0.2303	150596	2.04774	0.1337	66.59	F						0.03	J1c1b1a			PASS
S0111	SH02	Petrous	SED013	Sedgeford	Norfolk	England	52.8997	0.544309	700-850 CE			Jena	double stranded UDG-half	1240k	1.3748	725058	8.666	0.1036	61.66	F						0.01	U5b2a1b			PASS
S0067	SH98	Petrous	SED014	Sedgeford	Norfolk	England	52.8997	0.544309	708-882 calCE	1217±19	OxA-40424	Jena	double stranded UDG-half	1240k	0.8998	597211	8.41469	0.1001	62.87	M	0.0033	I1a2a1a1a	Z141			0.01	H5b2			PASS
S1017	SH97	Tooth	SED015	Sedgeford	Norfolk	England	52.8997	0.544309	700-850 CE			Jena	double stranded UDG-half	1240k	0.2497	246669	83.4697	0.0797	61.8	F						0.01	K1a+195			PASS
S3013	SH05	Petrous	SED016	Sedgeford	Norfolk	England	52.8997	0.544309	709-883 calCE	1215±19	MAMS 52130	Jena	double stranded UDG-half	Shotgun	0.4127	423837	51.5177	0.1169	62.02	F						0.01	U3a1			PASS
S0038	SH98	Petrous	SED017	Sedgeford	Norfolk	England	52.8997	0.544309	700-850 CE			Jena	double stranded UDG-half	Shotgun	0.4679	476049	36.6446	0.111	62.78	M	0.005965	I2a1b1a2b1a~	CTS10743			0.01	T2b13			PASS
S1033	SH99	Tooth	SED018	Sedgeford	Norfolk	England	52.8997	0.544309	678-871 calCE	1250±19	OxA-40426	Jena	double stranded UDG-half	1240k	0.9841	573200	30.0303	0.0526	56.83	M	0.003083	R1b1a1b1a1a2a1a	S229			0.01	H1b5	England, Norfolk, Sedgeford Family A (4 members) (son-father: SED018-SED020 | brothers: SED021-SED020 | 2d: SED018-SED021 | 3d: SED021-SED006, SED020-SED006)		PASS
S1049	SH00	Tooth	SED019	Sedgeford	Norfolk	England	52.8997	0.544309	700-850 CE			Jena	single stranded non-UDG	1240k	0.5752	325126	1.71773	0.1351	64.35	M	0.015365					0.02	H1bh			PASS
S1016	SH97	Tooth	SED020	Sedgeford	Norfolk	England	52.8997	0.544309	774-884 calCE	1206±19	MAMS 52131	Jena	double stranded UDG-half	1240k	1.7107	811571	57.3719	0.0916	59.08	M	0.007683	R1b1a1b1a1a2a1a1a	S1217			0	V	England, Norfolk, Sedgeford Family A (4 members) (son-father: SED018-SED020 | brothers: SED021-SED020 | 2d: SED018-SED021 | 3d: SED021-SED006, SED020-SED006)		PASS
S1018	SH97	Petrous	SED021	Sedgeford	Norfolk	England	52.8997	0.544309	676-822 calCE	1259±19	OxA-40425	Jena	double stranded UDG-half	1240k	0.3025	286581	78.9216	0.0989	59.6	M	-0.003912	R1b1a1b1a1a2	P312	R1b1a1b1a1a2a1a	S229	0	V	England, Norfolk, Sedgeford Family A (4 members) (son-father: SED018-SED020 | brothers: SED021-SED020 | 2d: SED018-SED021 | 3d: SED021-SED006, SED020-SED006)		PASS
Sk 717	ERL104 G287	Petrous	LAK001	RAF Lakenheath	Suffolk	England	52.4138	0.521962	544-598 calCE	1514±17	MAMS 52112	Jena	single stranded non-UDG	1240k	5.7718	928716	17.9994	0.2215	61.53	M	0.0125	I2a1b1a2b1a1~	CTS1977			0.01	H2a1g		England_EMA_CNE	PASS
Sk 384	ERL104 G297	Petrous	LAK002	RAF Lakenheath	Suffolk	England	52.4138	0.521962	422-538 calCE	1597±20	MAMS 52113	Jena	single stranded non-UDG	1240k	5.9135	950696	7.10634	0.2825	59.06	M	0.010844	I1a2	Z58			0.01	J1c2c2	England, Suffolk, Lakenheath Family A (3 members) (father-son: LAK002-LAK009 | father-daughter: LAK002-LAK014 | 1d: LAK014-LAK009)	England_EMA_CNE	PASS
Sk 255	ERL046 G031	Petrous	LAK003	RAF Lakenheath	Suffolk	England	52.4138	0.521962	412-537 calCE	1621±17	SUERC-39093	Jena	single stranded non-UDG	1240k	3.1875	775267	5.1839	0.3371	59.75	M	0.018004	R1b1a1b1a1a2	P312			0.02	U2e1g			PASS
Sk 994	ERL104 G313	Petrous	LAK004	RAF Lakenheath	Suffolk	England	52.4138	0.521962	425-541 calCE	1590±20	MAMS 52114	Jena	single stranded non-UDG	1240k	3.1773	786321	4.07605	0.3541	56.06	M	0.012337	I2a1b1a2b1a~	FGC3579	I2a1b1a2b1a2b3~	Y17504	0.01	H23		England_EMA_CNE	PASS
Sk 808	ERL104 G309	Petrous	LAK005	RAF Lakenheath	Suffolk	England	52.4138	0.521962	400-600 CE			Jena	single stranded non-UDG	1240k	4.0845	827874	6.90784	0.2877	59.91	F						0.01	T2b		England_EMA_CNE	PASS
Sk 809	ERL104 G294	Petrous	LAK006	RAF Lakenheath	Suffolk	England	52.4138	0.521962	400-600 CE			Jena	single stranded non-UDG	1240k	4.8169	890437	9.36061	0.2776	60.05	M (XXY)	0.342858 (XXY)	I2a1a1b1a1a~	Y4252			0.01	K1c1		England_EMA_CNE	PASS
Sk 4067	ERL104 G141	Petrous	LAK007	RAF Lakenheath	Suffolk	England	52.4138	0.521962	541-599 calCE	1519±17	SUERC-59650	Jena	single stranded non-UDG	1240k	5.9322	936711	8.92094	0.2641	60.24	M	0.010884	R1b1a1b1a1a1c2b1a1	L163			0.01	H6a1a3		England_EMA_CNE	PASS
Sk 0791	ERL104 G362	Petrous	LAK008	RAF Lakenheath	Suffolk	England	52.4138	0.521962	431-548 calCE	1575±17	SUERC-39019	Jena	single stranded non-UDG	1240k	2.4082	717551	3.77271	0.3273	58.16	F						0.02	H5a1g1a		England_EMA_CNE	PASS
Sk 426	ERL104 G298b	Petrous	LAK009	RAF Lakenheath	Suffolk	England	52.4138	0.521962	400-600 CE			Jena	single stranded non-UDG	1240k	4.7287	881488	11.7953	0.3005	58.24	M	0.013172	I1a2	Z58			0.01	K1a1b2a1a	England, Suffolk, Lakenheath Family A (3 members) (father-son: LAK002-LAK009 | father-daughter: LAK002-LAK014 | 1d: LAK014-LAK009)		PASS
Sk 759	ERL104 G291	Petrous	LAK010	RAF Lakenheath	Suffolk	England	52.4138	0.521962	443-601 calCE	1524±20	MAMS 52115	Jena	single stranded non-UDG	1240k	4.0404	834612	6.51614	0.3037	60.43	M	0.014643	R1b1a1b1a1a2c1	L21			0.01	J1c4			PASS
Sk 0787	ERL104 G363	Tooth	LAK011	RAF Lakenheath	Suffolk	England	52.4138	0.521962	435-577 calCE	1549±17	MAMS 52116	Jena	single stranded non-UDG	1240k	5.443	904518	7.57927	0.3056	58.41	F						0.01	T2b4+152		England_EMA_CNE	PASS
Sk 907	ERL114 G405	Petrous	LAK012	RAF Lakenheath	Suffolk	England	52.4138	0.521962	432-554 calCE	1569±17	SUERC-39112	Jena	single stranded non-UDG	1240k	5.6756	906878	11.4482	0.2282	62.07	F						0.01	V3a1			PASS
Sk 4561	ERL104 G296	Petrous	LAK013	RAF Lakenheath	Suffolk	England	52.4138	0.521962	400-600 CE			Jena	single stranded non-UDG	1240k	3.3698	804750	7.52514	0.3639	54.45	M	0.019536	R1b1a1b1a1a1c2b2b1a2	S21728			0.01	J1c2c		England_EMA_CNE	PASS
Sk 425	ERL104 G298a	Petrous	LAK014	RAF Lakenheath	Suffolk	England	52.4138	0.521962	400-600 CE			Jena	single stranded non-UDG	1240k	2.8581	720656	3.64578	0.2688	58.55	F						0.02	K1a1b2a1a	England, Suffolk, Lakenheath Family A (3 members) (father-son: LAK002-LAK009 | father-daughter: LAK002-LAK014 | 1d: LAK014-LAK009)		PASS
Sk 4238	ERL104 G312	Tooth	LAK015	RAF Lakenheath	Suffolk	England	52.4138	0.521962	400-600 CE			Jena	single stranded non-UDG	1240k	2.6658	786338	21.7385	0.1608	66.12	M	0.007331	I2a1b1a2b1a~	FGC3579	I2a1b1a2b1a2a1a1a1a1a	Z190	0.02	J1c4		England_EMA_CNE	PASS
Sk 4222	ERL104 G323	Tooth	LAK016	RAF Lakenheath	Suffolk	England	52.4138	0.521962	410-535 calCE	1640±20	UB-6347	Jena	single stranded non-UDG	1240k	0.0061	NA	1.00296	0.2334	53.41	M	NA	BT	M9005			0.03	H1 (?)			FAILED
Grave 10	A20101.11	Bone	I20597	Apple Down, West Chichester	Sussex	England	50.8374	-0.774879	560-580 CE			Boston	single stranded UDG-half	1240k	0.044	50665	9.077	0.064	62.3	F						0.02	H5b1			PASS
Grave 13	A20101.15	Bone	I20598	Apple Down, West Chichester	Sussex	England	50.8374	-0.774879	450-533 CE			Boston	single stranded UDG-half	1240k	0.016	18827	20.38	0.098	67.2	F						0.01	H1a1		England_EMA_CNE	PASS
Grave 68	A20101.67	Bone	I20600	Apple Down, West Chichester	Sussex	England	50.8374	-0.774879	450-633 CE			Boston	single stranded UDG-half	1240k	0.006	6482	4.176	0.086	64.9	M	NA	R1b1a1b	PF6517			0.08	U5a2d			PASS
Grave 93	A20101.91	Bone	I20601	Apple Down, West Chichester	Sussex	England	50.8374	-0.774879	450-599 CE			Boston	single stranded UDG-half	1240k	0.055	64109	12.02	0.079	55.9	F						0.03	H1ag1			PASS
Grave 99b	A20101.97	Bone	I20602	Apple Down, West Chichester	Sussex	England	50.8374	-0.774879	560-699 CE			Boston	single stranded UDG-half	1240k	0.089	102470	11.75	0.099	51.8	M	NA	R1b1a1b1a1	P310	R1b1a1b1a1a1b, R1b1a1b1a1a2c1	Z19, L21	0.09	H1+16189			PASS
Grave 113	A20101.111	Bone	I20603	Apple Down, West Chichester	Sussex	England	50.8374	-0.774879	600-699 CE			Boston	single stranded UDG-half	1240k	0.036	41793	22.21	0.092	59.9	M	NA	R1b1a1b	PF6517			0.02	T2b+150			PASS
Grave 122	A20101.120	Bone	I20604	Apple Down, West Chichester	Sussex	England	50.8374	-0.774879	400-600 CE			Boston	single stranded UDG-half	1240k	0.003	3154	0.311	0.06	94.5	U						NA	NA			QUESTIONABLE CRITICAL (mtDNA contamination FAILED, Y chromosome contamination FAILED)
Grave 137b	A20101.135	Bone	I20605	Apple Down, West Chichester	Sussex	England	50.8374	-0.774879	400-600 CE			Boston	single stranded UDG-half	1240k	0.197	209483	120	0.118	59.6	F						0	T2c1d+152			PASS
Grave 145	A20101.143	Bone	I20607	Apple Down, West Chichester	Sussex	England	50.8374	-0.774879	500-599 CE			Boston	single stranded UDG-half	1240k	0.22	228724	236.4	0.139	54.5	M	NA	R1b1a1b1	L23	R1b1a1b1a1a2	P312	0.01	K1a4d		England_EMA_CNE	PASS
Grave 152	A20101.150	Bone	I20608	Apple Down, West Chichester	Sussex	England	50.8374	-0.774879	430-614 calCE	1513±25	OxA-28869	Boston	single stranded UDG-half	1240k	0.114	128655	37.36	0.07	61.7	M	NA	R1b1a1b1a1	P310			0.03	I1			PASS
Gr108	TB 152 R6050/69	Petrous	I14533	Rookery Hill, Bishopstone	Sussex	England	50.7891	0.082351	500-700 CE			Boston	single stranded UDG-half	1240k	1.04393	632836	135	0.112	52.7	F						0.04	T2			PASS
Gr68	TB 153 R6050/43	Petrous	I14534	Rookery Hill, Bishopstone	Sussex	England	50.7891	0.082351	500-700 CE			Boston	single stranded UDG-half	1240k	3.10308	802399	580.6	0.104	53.1	F						0	J1c3	England, Sussex, Bishopstone, Rookery Hill Family A (3 members) (I14540 and I14541 are father and daughter, and both are 2nd or 3rd degree relatives of I14534)		PASS
Gr66	TB 154 R6050/41	Petrous	I14535	Rookery Hill, Bishopstone	Sussex	England	50.7891	0.082351	500-700 CE			Boston	single stranded UDG-half	1240k	1.10436	648494	152.2	0.147	50.1	M	0.00966	R1b1a1b1a1a2	P312	R1b1a1b1a1a2b1a, R1b1a1b1a1a2b3c, R1b1a1b1a1a2c1, R1b1a1b1a1a2e2	S255, PF6578, L21, S233	0.01	U5b1c1a1	England, Sussex, Bishopstone, Rookery Hill Family B (2 members) (I14535 and I14536 are father and daughter)		PASS
Gr58	TB 155 R6050/33	Petrous	I14536	Rookery Hill, Bishopstone	Sussex	England	50.7891	0.082351	500-700 CE			Boston	single stranded UDG-half	1240k	1.28581	684813	247	0.082	51.3	F						0	K1c2	England, Sussex, Bishopstone, Rookery Hill Family B (2 members) (I14535 and I14536 are father and daughter)		PASS
Gr43	TB 157 R6050/23	Petrous	I14538	Rookery Hill, Bishopstone	Sussex	England	50.7891	0.082351	500-700 CE			Boston	single stranded UDG-half	1240k	1.47665	713422	205	0.101	52.8	M	0.00874	R1b1a1b1a1a2b1a1	S144			0.01	K2b1b			PASS
Gr29	TB 158 R6050/15	Petrous	I14539	Rookery Hill, Bishopstone	Sussex	England	50.7891	0.082351	500-700 CE			Boston	single stranded UDG-half	1240k	0.46444	402878	89.15	0.079	52.1	F						0.01	I3a			PASS
Gr25	TB 159 R6050/11	Petrous	I14540	Rookery Hill, Bishopstone	Sussex	England	50.7891	0.082351	500-700 CE			Boston	single stranded UDG-half	1240k	0.024699	28783	2.991	0.103	53.9	M	NA	NA				0.05	X2b5	England, Sussex, Bishopstone, Rookery Hill Family A (3 members) (I14540 and I14541 are father and daughter, and both are 2nd or 3rd degree relatives of I14534)		PASS
Gr23	TB 160 R6050/9	Petrous	I14541	Rookery Hill, Bishopstone	Sussex	England	50.7891	0.082351	500-700 CE			Boston	single stranded UDG-half	1240k	2.33325	774851	374.9	0.118	52.2	F						0.01	H5b	England, Sussex, Bishopstone, Rookery Hill Family A (3 members) (I14540 and I14541 are father and daughter, and both are 2nd or 3rd degree relatives of I14534)		PASS
G10	TB 161 R6050/3	Petrous	I14542	Rookery Hill, Bishopstone	Sussex	England	50.7891	0.082351	500-700 CE			Boston	single stranded UDG-half	1240k	1.71508	713998	235.4	0.143	51.9	F						0.01	W1c			PASS
TB 209	Individual 2	Petrous	I16392	Clapdale, Fox Holes Cave	Yorkshire	England	54.1385	-2.37405	655-774 CE			Boston	single stranded UDG-half	1240k	0.148182	161286	39.92	0.093	54.9	M	NA	R1b1a1b1a1a2c1	L21	R1b1a1b1a1a2c1a5c	S5488	0.04	H3g1			PASS
NBS03:325		Petrous	I0531	Norton Bishops Mill	Yorkshire	England	54.5945	-1.3094	500-910 CE			Boston	single stranded UDG-half	1240k	0.181	194116	94.2	0.084	NA	F						NA	I2c			PASS
Sk 423	NBS 03	Petrous	I17268	Norton Bishops Mill	Yorkshire	England	54.5945	-1.3094	650-910 CE			Boston	single stranded UDG-half	1240k	2.42554	660232	275.1	0.105	55.9	M	0.00516	I1a2a	S246			0.01	H1a	Identical to NO3423		PASS
Sk 57	NBS 03	Petrous	I17269	Norton Bishops Mill	Yorkshire	England	54.5945	-1.3094	600-900 CE			Boston	single stranded UDG-half	1240k	2.72885	690580	230.5	0.126	57.9	F						0.01	J2a1a1a2			PASS
Sk 359	NBS 03	Petrous	I17270	Norton Bishops Mill	Yorkshire	England	54.5945	-1.3094	600-900 CE			Boston	single stranded UDG-half	1240k	2.19666	649081	213.1	0.148	52.4	F						0.01	J1b1a1d			PASS
Sk 283	NBS 03	Petrous	I17271	Norton Bishops Mill	Yorkshire	England	54.5945	-1.3094	600-900 CE			Boston	single stranded UDG-half	1240k	3.03879	697659	307.2	0.066	59.5	F						0.02	H5a6			PASS
NEM 84; 2006.1500.25a		Petrous	I17272	Norton East Mill	Yorkshire	England	54.5945	-1.3094	500-600 CE			Boston	single stranded UDG-half	1240k	1.63839	639064	165.9	0.13	49.7	M	0.00342	R1b1a1b1a1a1c2b2	S268	R1b1a1b1a1a1c2b2b	S1743	0.04	H5			PASS
NEM 84; 2006.1500.98	Context 208, 209	Petrous	I17273	Norton East Mill	Yorkshire	England	54.5945	-1.3094	500-600 CE			Boston	single stranded UDG-half	1240k	2.7923	686943	210.8	0.084	59.8	F						0.04	H1c2			PASS
NEM 84; 2006.1500.24	Grave 24, Context 45	Petrous	I17274	Norton East Mill	Yorkshire	England	54.5945	-1.3094	500-600 CE			Boston	single stranded UDG-half	1240k	2.33474	673201	278.7	0.097	60.1	M	0.00371	R1b1a1b1a1a1c2b1	S170	R1b1a1b1a1a1c2b1a1, R1b1a1b1a1a1c2b1b	S352, Z159	0	T2e1			PASS
NEM 84; 2006.1500.7	Grave 7	Petrous	I17275	Norton East Mill	Yorkshire	England	54.5945	-1.3094	500-600 CE			Boston	single stranded UDG-half	1240k	2.36951	654186	148	0.121	55.3	F						0.02	K1a4a1a+195			PASS
NEM 84; 2006.1500.90	Grave 90	Petrous	I17276	Norton East Mill	Yorkshire	England	54.5945	-1.3094	500-600 CE			Boston	single stranded UDG-half	1240k	7.212	881174	844.3	0.103	NA	F						0.01	U5a1f1a1			PASS
SB 447A		Petrous	I3056	Ribblesdale, Selside Grike	Yorkshire	England	54.1606	-2.32801	669-770 calCE	1282±26	OxA-27201	Boston	single stranded UDG-half	1240k	0.521	412607	221	0.016	NA	F						0.02	U5a2c3a			PASS
WH134	HP002BA00790	Petrous	I11583	West Heslerton	Yorkshire	England	54.171	-0.605739	450-650 CE			Boston	single stranded UDG-half	1240k	0.621051	448583	171.9	0.136	48.4	M	0.00314	R1b1a1b1a1a1	U106	R1b1a1b1a1a1a2, R1b1a1b1a1a1c, R1b1a1b1a1a1d, R1b1a1b1a1a1e	FGC14875, S263, FGC396, S12025	0.01	H1c1		England_EMA_CNE	PASS
WH 87	HP002BA00022	Petrous	I11584	West Heslerton	Yorkshire	England	54.171	-0.605739	450-600 CE			Boston	single stranded UDG-half	1240k	0.382372	347312	95.55	0.12	50.2	M	0.0122	R1b1a1b1a1a1	U106	R1b1a1b1a1a1c1a, R1b1a1b1a1a1c2b1a1, R1b1a1b1a1a1c2b1b, R1b1a1b1a1a1c2b2b, R1b1a1b1a1a1d	S497, S352, Z159, S1743, FGC396	0.02	H1q		England_EMA_CNE	PASS
WH 100	HP002BA00148	Petrous	I11585	West Heslerton	Yorkshire	England	54.171	-0.605739	500-600 CE			Boston	single stranded UDG-half	1240k	0.691427	527328	383.1	0.082	48.6	F						0.01	H1b		England_EMA_CNE	PASS
WH 131	HP002BA00766	Petrous	I11586	West Heslerton	Yorkshire	England	54.171	-0.605739	550-600 CE			Boston	single stranded UDG-half	1240k	0.641254	486525	192.3	0.173	46.1	M	0.00672	R1b1a1b1a1a2c	S461	R1b1a1b1a1a2c1a5	DF21	0.01	X2b4a			PASS
WH 133	HP002BA00775	Petrous	I11587	West Heslerton	Yorkshire	England	54.171	-0.605739	450-650 CE			Boston	single stranded UDG-half	1240k	0.97942	623438	258.4	0.13	48.6	F						0.01	U5a1a1e			PASS
WH 138	HP002BA00802	Petrous	I11588	West Heslerton	Yorkshire	England	54.171	-0.605739	450-650 CE			Boston	single stranded UDG-half	1240k	0.2141	225835	40	0.13	48	M	NA	I1a2	Z58			0.01	K1d1	England, North Yorkshire, Vale of Pickering, West Heslerton Family A (9 members) (I20649-I20638 and I20638-I11588 both have a father-son relationship (order unknow); I20649-I11588 are 2nd or 3rd degree relatives; I20638-I20680-I20677 are mutually detected as 2nd or 3rd degree relatives; I20649 is a 2nd or 3rd degree relative of I20680; I20655 is a 2nd or 3rd degree relative of I11588 and I20646 (…		PASS
WH 139	HP002BA00805	Petrous	I11589	West Heslerton	Yorkshire	England	54.171	-0.605739	500-600 CE			Boston	single stranded UDG-half	1240k	1.8333	716612	568.7	0.134	47.9	F						0.01	T2b2b		England_EMA_CNE	PASS
WH 145	HP002BA00890	Petrous	I11590	West Heslerton	Yorkshire	England	54.171	-0.605739	450-650 CE			Boston	single stranded UDG-half	1240k	1.06942	620019	262.2	0.121	46.9	M	0.00559	I2a1b2a	S154			0.02	K1a4a1a+195		England_EMA_CNE	PASS
WH 73	HP002B_00068	Petrous	I20638	West Heslerton	Yorkshire	England	54.171	-0.605739	450-650 CE			Boston	single stranded UDG-half	1240k	0.62	506606	38.13	0.222	48.4	M	0.012	I1a	DF29^^	I1a2b	S296.1	0.04	H1+16278	England, North Yorkshire, Vale of Pickering, West Heslerton Family A (9 members) (I20649-I20638 and I20638-I11588 both have a father-son relationship (order unknow); I20649-I11588 are 2nd or 3rd degree relatives; I20638-I20680-I20677 are mutually detected as 2nd or 3rd degree relatives; I20649 is a 2nd or 3rd degree relative of I20680; I20655 is a 2nd or 3rd degree relative of I11588 and I20646 (…		PASS
WH 115	HP002B_00070	Petrous	I20639	West Heslerton	Yorkshire	England	54.171	-0.605739	500-600 CE			Boston	single stranded UDG-half	1240k	0.627	528629	75.13	0.169	55	M	0.013	I1a2b	S296.1			0.01	H59a		England_EMA_CNE	PASS
WH 74	HP002B_00085	Petrous	I20640	West Heslerton	Yorkshire	England	54.171	-0.605739	500-600 CE			Boston	single stranded UDG-half	1240k	2.982	883725	100.1	0.187	51.2	M	0.005	I1a2a	S246			0.01	U5a1a1d	England, North Yorkshire, Vale of Pickering, West Heslerton Family B (2 members) (I20640-I20656 are 2nd or 3rd degree relatives)	England_EMA_CNE	PASS
WH 171	HP002BA01180	Tooth	I20641	West Heslerton	Yorkshire	England	54.171	-0.605739	450-650 CE			Boston	single stranded UDG-half	1240k	1.51	746717	300.3	0.237	47.7	M	0.007	I2a1b2a	S154			0.01	H1a3b		England_EMA_CNE	PASS
WH 88	HP002BA00285	Petrous	I20642	West Heslerton	Yorkshire	England	54.171	-0.605739	450-600 CE			Boston	single stranded UDG-half	1240k	0.083	95186	7.959	0.162	61.1	F						0.04	K1a4a1a+195		England_EMA_CNE	PASS
WH 111	HP002BA00420	Petrous	I20643	West Heslerton	Yorkshire	England	54.171	-0.605739	450-650 CE			Boston	single stranded UDG-half	1240k	0.396	353992	30.52	0.17	64.8	F						0.02	H7		England_EMA_CNE	PASS
WH 125	HP002BA00633	Petrous	I20644	West Heslerton	Yorkshire	England	54.171	-0.605739	450-650 CE			Boston	single stranded UDG-half	1240k	3.754	928559	92.38	0.161	56.9	M	0.005	R1b1a1b1a1a1c	S263			0.02	H1			PASS
WH 149	HP002BA00896	Petrous	I20645	West Heslerton	Yorkshire	England	54.171	-0.605739	450-650 CE			Boston	single stranded UDG-half	1240k	0.283	281709	20.16	0.211	45.3	M	0.014	I1a2	Z58			0.04	H1			PASS
WH 158	HP002BA00938	Petrous	I20646	West Heslerton	Yorkshire	England	54.171	-0.605739	450-650 CE			Boston	single stranded UDG-half	1240k	1.784	758318	58.1	0.177	53.1	M	0.006	I1a2b	S296.1			0.01	T2f1a1	England, North Yorkshire, Vale of Pickering, West Heslerton Family A (9 members) (I20649-I20638 and I20638-I11588 both have a father-son relationship (order unknow); I20649-I11588 are 2nd or 3rd degree relatives; I20638-I20680-I20677 are mutually detected as 2nd or 3rd degree relatives; I20649 is a 2nd or 3rd degree relative of I20680; I20655 is a 2nd or 3rd degree relative of I11588 and I20646 (…		PASS
WH 23	HP001B_00010	Petrous	I20648_d	West Heslerton	Yorkshire	England	54.171	-0.605739	450-650 CE			Boston	single stranded UDG-half	1240k	0.013	15434	NA	NA	NA	U						NA	NA			QUESTIONABLE CRITICAL (mtDNA contamination FAILED, Y chromosome contamination FAILED)
WH 70	HP002B_00071	Petrous	I20649	West Heslerton	Yorkshire	England	54.171	-0.605739	500-550 CE			Boston	single stranded UDG-half	1240k	1.03	669353	33.07	0.156	56.3	M	0.011	I1a2a	S246			0.02	U2e2a1a	England, North Yorkshire, Vale of Pickering, West Heslerton Family A (9 members) (I20649-I20638 and I20638-I11588 both have a father-son relationship (order unknow); I20649-I11588 are 2nd or 3rd degree relatives; I20638-I20680-I20677 are mutually detected as 2nd or 3rd degree relatives; I20649 is a 2nd or 3rd degree relative of I20680; I20655 is a 2nd or 3rd degree relative of I11588 and I20646 (…		PASS
WH 144	HP002B_00083	Petrous	I20650	West Heslerton	Yorkshire	England	54.171	-0.605739	500-650 CE			Boston	single stranded UDG-half	1240k	1.525	781488	104	0.18	50.1	M	0.01	I1a2	Z58			0.02	H1a1		England_EMA_CNE	PASS
WH 76	HP002B_00091	Petrous	I20651_d	West Heslerton	Yorkshire	England	54.171	-0.605739	450-600 CE			Boston	single stranded UDG-half	1240k	0.007	8507	NA	NA	NA	U						NA	NA			QUESTIONABLE CRITICAL (mtDNA contamination FAILED, Y chromosome contamination FAILED)
WH 99	HP002BA00142	Petrous	I20652	West Heslerton	Yorkshire	England	54.171	-0.605739	450-650 CE			Boston	single stranded UDG-half	1240k	5.164	956438	213.2	0.127	58.3	M	0.005	R1b1a1b1a1a1	U106	R1b1a1b1a1a1c, R1b1a1b1a1a1d	S263, FGC396	0.04	K2a7		England_EMA_CNE	PASS
WH 96	HP002BA00150	Petrous	I20653	West Heslerton	Yorkshire	England	54.171	-0.605739	450-650 CE			Boston	single stranded UDG-half	1240k	0.67	543086	63.18	0.155	56.1	F						0.04	K1c2			PASS
WH 98	HP002BA00154	Petrous	I20654	West Heslerton	Yorkshire	England	54.171	-0.605739	450-550 CE			Boston	single stranded UDG-half	1240k	4.381	917000	137.2	0.162	58.5	M	0.008	J2b	M12	J2b1	M205	0.01	T1a3a	England, North Yorkshire, Vale of Pickering, West Heslerton Family A (9 members) (I20649-I20638 and I20638-I11588 both have a father-son relationship (order unknow); I20649-I11588 are 2nd or 3rd degree relatives; I20638-I20680-I20677 are mutually detected as 2nd or 3rd degree relatives; I20649 is a 2nd or 3rd degree relative of I20680; I20655 is a 2nd or 3rd degree relative of I11588 and I20646 (…	England_EMA_CNE	PASS
WH 102	HP002BA00159	Petrous	I20655	West Heslerton	Yorkshire	England	54.171	-0.605739	450-650 CE			Boston	single stranded UDG-half	1240k	1.769	800237	83.89	0.153	59.5	F						0.03	T2b4+152	England, North Yorkshire, Vale of Pickering, West Heslerton Family A (9 members) (I20649-I20638 and I20638-I11588 both have a father-son relationship (order unknow); I20649-I11588 are 2nd or 3rd degree relatives; I20638-I20680-I20677 are mutually detected as 2nd or 3rd degree relatives; I20649 is a 2nd or 3rd degree relative of I20680; I20655 is a 2nd or 3rd degree relative of I11588 and I20646 (…		PASS
WH 81	HP002BA00172	Petrous	I20656	West Heslerton	Yorkshire	England	54.171	-0.605739	450-650 CE			Boston	single stranded UDG-half	1240k	1.783	835798	61.69	0.182	53	M	0.012	I1a2	Z58	I1a2b	S296.1	0.01	I4a1	England, North Yorkshire, Vale of Pickering, West Heslerton Family B (2 members) (I20640-I20656 are 2nd or 3rd degree relatives)		PASS
WH 105	HP002BA00273	Petrous	I20657_d	West Heslerton	Yorkshire	England	54.171	-0.605739	450-650 CE			Boston	single stranded UDG-half	1240k	0.014	16876	NA	NA	NA	U						NA	NA			QUESTIONABLE CRITICAL (mtDNA contamination FAILED, Y chromosome contamination FAILED)
WH 114	HP002BA00466	Petrous	I20658	West Heslerton	Yorkshire	England	54.171	-0.605739	550-600 CE			Boston	single stranded UDG-half	1240k	2.261	856605	119.2	0.155	60.4	F						0.01	T2b33		England_EMA_CNE	PASS
WH 110	HP002BA00575	Petrous	I20659	West Heslerton	Yorkshire	England	54.171	-0.605739	450-650 CE			Boston	single stranded UDG-half	1240k	2.177	836288	78.45	0.143	61.4	F						0.01	J1c2e			PASS
WH 166	HP002BA01079	Petrous	I20660	West Heslerton	Yorkshire	England	54.171	-0.605739	450-650 CE			Boston	single stranded UDG-half	1240k	2.092	825012	88.48	0.231	48.7	F						0.02	H10e		England_EMA_CNE	PASS
WH 169	HP002BA01154	Petrous	I20661	West Heslerton	Yorkshire	England	54.171	-0.605739	450-650 CE			Boston	single stranded UDG-half	1240k	3.222	830270	177.4	0.143	57.6	M	0.008	I1a2	Z58	I1a2b	S296.1	0	T2b4a		England_EMA_CNE	PASS
WH 175	HP002F_00009	Petrous	I20663	West Heslerton	Yorkshire	England	54.171	-0.605739	450-650 CE			Boston	single stranded UDG-half	1240k	0.01	12221	1.325	0.06	64.3	F						NA	NA			QUESTIONABLE CRITICAL (mtDNA contamination FAILED, Y chromosome contamination FAILED)
WH 77	HP002BA00095	Petrous	I20665_d	West Heslerton	Yorkshire	England	54.171	-0.605739	450-600 CE			Boston	single stranded UDG-half	1240k	0.019	23075	NA	NA	NA	U						NA	NA			QUESTIONABLE CRITICAL (mtDNA contamination FAILED, Y chromosome contamination FAILED)
WH 94	HP002BA00141	Petrous	I20666	West Heslerton	Yorkshire	England	54.171	-0.605739	450-650 CE			Boston	single stranded UDG-half	1240k	0.152	164982	16.61	0.163	58.4	M	NA	I1	M253			0.04	J1c3f		England_EMA_CNE	PASS
WH 82	HP002BA00446	Petrous	I20667	West Heslerton	Yorkshire	England	54.171	-0.605739	500-550 CE			Boston	single stranded UDG-half	1240k	0.337	333026	27.96	0.229	47.9	F						0.05	H6a1b3		England_EMA_CNE	PASS
WH 119	HP002BA00684	Petrous	I20668	West Heslerton	Yorkshire	England	54.171	-0.605739	550-600 CE			Boston	single stranded UDG-half	1240k	2.446	851989	85.35	0.18	54.8	F						0.02	V+@16298		England_EMA_CNE	PASS
WH 124	HP002BA00716	Petrous	I20669	West Heslerton	Yorkshire	England	54.171	-0.605739	450-650 CE			Boston	single stranded UDG-half	1240k	0.256	257841	27.52	0.184	48.1	F						0.02	H6a1b		England_EMA_CNE	PASS
WH 86	HP002BA00921	Petrous	I20670	West Heslerton	Yorkshire	England	54.171	-0.605739	450-600 CE			Boston	single stranded UDG-half	1240k	1.951	817825	82.37	0.21	48.8	F						0.02	T2b2b		England_EMA_CNE	PASS
WH 162	HP002BA00973	Petrous	I20671	West Heslerton	Yorkshire	England	54.171	-0.605739	450-650 CE			Boston	single stranded UDG-half	1240k	2.452	886966	120.8	0.149	59.4	M	0.009	R1b1a1b1a1a1c	S263			0.02	J1c2			PASS
WH 163	HP002BA00976	Petrous	I20672	West Heslerton	Yorkshire	England	54.171	-0.605739	450-650 CE			Boston	single stranded UDG-half	1240k	0.148	159716	24.12	0.216	44.7	F						0.04	I1a1			PASS
WH 182	HP008AA00096	Petrous	I20673	West Heslerton	Yorkshire	England	54.171	-0.605739	450-650 CE			Boston	single stranded UDG-half	1240k	0.859	623538	52.87	0.192	49.8	M	0.004	R1a1a1	M417	R1a1a1b1a2b, R1a1a1b2a	CTS1211, S340	0.03	T2f1a1		England_EMA_CNE	PASS
WH 184	HP008AA00168	Petrous	I20674	West Heslerton	Yorkshire	England	54.171	-0.605739	500-600 CE			Boston	single stranded UDG-half	1240k	1.466	760959	85.93	0.219	49.1	M	0.009	I1a3	S243			0.01	T2f1a1		England_EMA_CNE	PASS
WH 103	HP002BA00489	Petrous	I20675_d	West Heslerton	Yorkshire	England	54.171	-0.605739	450-650 CE			Boston	single stranded UDG-half	1240k	0.038	43947	NA	NA	NA	U						NA	NA			QUESTIONABLE CRITICAL (mtDNA contamination FAILED, Y chromosome contamination FAILED)
WH 120	HP002BA00582	Petrous	I20676	West Heslerton	Yorkshire	England	54.171	-0.605739	450-650 CE			Boston	single stranded UDG-half	1240k	0.385	352720	38.75	0.193	49.9	F						0.02	U5a2c3		England_EMA_CNE	PASS
WH 122	HP002BA00594	Petrous	I20677	West Heslerton	Yorkshire	England	54.171	-0.605739	500-550 CE			Boston	single stranded UDG-half	1240k	4.262	914962	141	0.162	57.2	M	0.005	R1b1a1b1a1a1c	S263			0.05	H1	England, North Yorkshire, Vale of Pickering, West Heslerton Family A (9 members) (I20649-I20638 and I20638-I11588 both have a father-son relationship (order unknow); I20649-I11588 are 2nd or 3rd degree relatives; I20638-I20680-I20677 are mutually detected as 2nd or 3rd degree relatives; I20649 is a 2nd or 3rd degree relative of I20680; I20655 is a 2nd or 3rd degree relative of I11588 and I20646 (…		PASS
WH 132	HP002BA00770	Petrous	I20678	West Heslerton	Yorkshire	England	54.171	-0.605739	450-650 CE			Boston	single stranded UDG-half	1240k	1.478	750748	82.99	0.196	53.3	F						0.01	U5a1b3		England_EMA_CNE	PASS
WH 137	HP002BA00799	Petrous	I20679	West Heslerton	Yorkshire	England	54.171	-0.605739	450-650 CE			Boston	single stranded UDG-half	1240k	2.824	900723	137.8	0.187	52.5	M	0.006	I1a2	Z58			0.01	X2b4	England, North Yorkshire, Vale of Pickering, West Heslerton Family A (9 members) (I20649-I20638 and I20638-I11588 both have a father-son relationship (order unknow); I20649-I11588 are 2nd or 3rd degree relatives; I20638-I20680-I20677 are mutually detected as 2nd or 3rd degree relatives; I20649 is a 2nd or 3rd degree relative of I20680; I20655 is a 2nd or 3rd degree relative of I11588 and I20646 (…		PASS
WH 152	HP002BA00909	Petrous	I20680	West Heslerton	Yorkshire	England	54.171	-0.605739	450-600 CE			Boston	single stranded UDG-half	1240k	2.424	853801	106.6	0.278	46.5	F						0.01	T2+16189	England, North Yorkshire, Vale of Pickering, West Heslerton Family A (9 members) (I20649-I20638 and I20638-I11588 both have a father-son relationship (order unknow); I20649-I11588 are 2nd or 3rd degree relatives; I20638-I20680-I20677 are mutually detected as 2nd or 3rd degree relatives; I20649 is a 2nd or 3rd degree relative of I20680; I20655 is a 2nd or 3rd degree relative of I11588 and I20646 (…		PASS
Grave I 4	Südabschnitt	Petrous	DRU001	Drantum	Lower Saxony	Germany	52.8147	8.19234	666-773 calCE	1295±18	MAMS 52074	Jena	single stranded non-UDG	1240k	2.1603	657795	2.72744	0.3717	55.38	F						0.02	HV+16311		LowerSaxony_EMA	PASS
Grave II 10	Drantum 8000 418	Petrous	DRU002	Drantum	Lower Saxony	Germany	52.8147	8.19234	600-900 CE			Jena	single stranded non-UDG	1240k	1.132	495486	2.83843	0.4566	52.14	F						0.02	U2e2a		LowerSaxony_EMA	PASS
Grave I 18	Drantum 8000 433	Petrous	DRU003	Drantum	Lower Saxony	Germany	52.8147	8.19234	775-886 calCE	1194±19	MAMS 52075	Jena	single stranded non-UDG	1240k	2.6415	718486	4.86849	0.3589	55.58	M	0.031226	R1a1a1b1a3a2b1~	YP1258			0.03	H11a2a	Germany, Lower Saxony, Drantum Family A (3 members) (2d: DRU007-DRU008; 2/3d: DRU008-DRU003)	LowerSaxony_EMA	PASS
Grave I 7	Drantum 8000 432	Petrous	DRU004	Drantum	Lower Saxony	Germany	52.8147	8.19234	600-900 CE			Jena	single stranded non-UDG	1240k	1.406	543563	2.3238	0.3545	56	F						0.02	U5b1c2b		LowerSaxony_EMA	PASS
Grave 7 West		Petrous	DRU005	Drantum	Lower Saxony	Germany	52.8147	8.19234	600-900 CE			Jena	single stranded non-UDG	1240k	0.49	275343	1.54439	0.4668	47.64	M	0.062896 (0.049 after PMD)	I1~	FGC7747			0.02	H4a1a4b		LowerSaxony_EMA	PASS
Grave 45	Drantum 8000 148a	Petrous	DRU006	Drantum	Lower Saxony	Germany	52.8147	8.19234	775-934 calCE	1185±20	MAMS52096	Jena	single stranded non-UDG	1240k	4.1611	831658	8.92275	0.3376	58.56	F						0.02	K1a+195	Germany, Lower Saxony, Drantum Family C (2 members) (father-daughter: DRU006-DRU014)	LowerSaxony_EMA	PASS
Grave II 11	Drantum 8000 419	Petrous	DRU007	Drantum	Lower Saxony	Germany	52.8147	8.19234	600-900 CE			Jena	single stranded non-UDG	1240k	1.4224	551379	4.18408	0.4531	52.22	F						0.01	H51	Germany, Lower Saxony, Drantum Family A (3 members) (2d: DRU007-DRU008; 2/3d: DRU008-DRU003)	LowerSaxony_EMA	PASS
Grave 33	Drantum 8000 133	Tooth	DRU008	Drantum	Lower Saxony	Germany	52.8147	8.19234	600-900 CE			Jena	single stranded non-UDG	1240k	0.0236	16759	1.24244	0.3074	54.96	F (cont)						0.1	T2b	Germany, Lower Saxony, Drantum Family A (3 members) (2d: DRU007-DRU008; 2/3d: DRU008-DRU003)		QUESTIONABLE CRITICAL (mtDNA contamination FAILED)
Grave I 10	Drantum 8000 435	Petrous	DRU009	Drantum	Lower Saxony	Germany	52.8147	8.19234	600-900 CE			Jena	single stranded non-UDG	1240k	0.8964	416923	2.67862	0.4513	54.79	F						0.03	K1a4a1a2b		LowerSaxony_EMA	PASS
Grave 72	Drantum 8000 175	Tooth	DRU010	Drantum	Lower Saxony	Germany	52.8147	8.19234	600-900 CE			Jena	single stranded non-UDG	1240k	0.0023	1589	2.3591	0.0893	50.73	F (cont)						0.02	K2a11			QUESTIONABLE CRITICAL (mtDNA contamination PASS)
Grave II 12	Drantum 8000 410	Petrous	DRU011	Drantum	Lower Saxony	Germany	52.8147	8.19234	775-886 calCE	1196±19	MAMS 52097	Jena	single stranded non-UDG	1240k	1.0847	459759	2.81538	0.4424	54.55	M	0.034734	I1a~	CTS9857	I1a1b	L22	0.02	K		LowerSaxony_EMA	PASS
Grave I 19	Drantum 8000 444	Petrous	DRU012	Drantum	Lower Saxony	Germany	52.8147	8.19234	600-900 CE			Jena	single stranded non-UDG	1240k	1.1616	501346	2.60486	0.3681	54.49	M	0.053203 (0.011 after PMD)	R1b1a1b1a1a1c2b2a1b1a1a2b	FGC12057			0.02	H2a2a1		LowerSaxony_EMA	PASS
Grave 28 West		Petrous	DRU013	Drantum	Lower Saxony	Germany	52.8147	8.19234	600-900 CE			Jena	single stranded non-UDG	1240k	3.4256	765804	7.97332	0.2579	57.01	F						0.01	K1a4d		LowerSaxony_EMA	PASS
Grave 40		Petrous	DRU014	Drantum	Lower Saxony	Germany	52.8147	8.19234	707-882 calCE	1221±19	MAMS 52098	Jena	single stranded non-UDG	1240k	3.7066	781321	5.15595	0.3483	56.09	M	0.020868	I1~	Z2886			0.01	H17b	Germany, Lower Saxony, Drantum Family C (2 members) (father-daughter: DRU006-DRU014)		PASS
Grave 3	Drantum 8000 451	Petrous	DRU015	Drantum	Lower Saxony	Germany	52.8147	8.19234	706-877 calCE	1230±17	MAMS 52099	Jena	single stranded non-UDG	1240k	2.7866	704885	5.62086	0.4149	57.84	F						0.02	H31a	Germany, Lower Saxony, Drantum Family B (2 members) (2/3d: DRU015-DRU018)	LowerSaxony_EMA	PASS
Grave I 9	Drantum 8000 434	Petrous	DRU016	Drantum	Lower Saxony	Germany	52.8147	8.19234	600-900 CE			Jena	single stranded non-UDG	1240k	2.8592	700947	5.55966	0.3532	57.71	F						0.03	U3a1		LowerSaxony_EMA	PASS
Grave XIII 11	Drantum 8000 298	Petrous	DRU017	Drantum	Lower Saxony	Germany	52.8147	8.19234	600-900 CE			Jena	single stranded non-UDG	1240k	4.3088	824295	9.51566	0.3645	56.55	F						0.02	H1bd		LowerSaxony_EMA	PASS
27	Drantum 8000 475	Petrous	DRU018	Drantum	Lower Saxony	Germany	52.8147	8.19234	600-900 CE			Jena	single stranded non-UDG	1240k	4.2541	824644	14.5434	0.34	58.54	F						0.01	H31a	Germany, Lower Saxony, Drantum Family B (2 members) (2/3d: DRU015-DRU018)	LowerSaxony_EMA	PASS
147		Petrous	DUN001.A	Dunum	Lower Saxony	Germany	53.5962	7.64545	774-883 calCE	1211±18	MAMS 52076	Jena	single stranded non-UDG	1240k	0.3278	196667	4.60849	0.3516	46.62	M	0.080083 (0.049 after PMD)	R1b1a1b	CTS12478			0.05	U2e2a1a	identical to DUN001.B		PASS
147		Tooth	DUN001.B	Dunum	Lower Saxony	Germany	53.5962	7.64545	774-883 calCE			Jena	single stranded non-UDG	1240k	0.6192	323502	1.25288	0.4295	53.73	M	0.048786	R1b1a1b1a1a2	P312			0.02	U2e2a1a	identical to DUN001.A	LowerSaxony_EMA	PASS
128		Petrous	DUN002	Dunum	Lower Saxony	Germany	53.5962	7.64545	886-989 calCE	1128±18	MAMS 52077	Jena	single stranded non-UDG	1240k	1.7088	568618	2.2247	0.3205	53.73	M	0.030669	R1b1a1b1a1a	L151			0.03	H1		LowerSaxony_EMA	PASS
280		Tooth	DUN003	Dunum	Lower Saxony	Germany	53.5962	7.64545	600-1000 CE			Jena	single stranded non-UDG	1240k	0.0129	9037	0.0398334	0.2818	51.8	M	NA	I	CTS8742			NA	NA			QUESTIONABLE MODERATE (mtDNA contamination FAILED, Y chromosome contamination FAILED)
267		Bone	DUN004	Dunum	Lower Saxony	Germany	53.5962	7.64545	600-1000 CE			Jena	single stranded non-UDG	1240k	0.0051	3633	0.0159334	0.1263	53.56	M	NA	BT	M9159			NA	NA			QUESTIONABLE CRITICAL (mtDNA contamination FAILED, Y chromosome contamination FAILED)
127		Tooth	DUN005	Dunum	Lower Saxony	Germany	53.5962	7.64545	676-825 calCE	1256±19	MAMS 52100	Jena	single stranded non-UDG	1240k	0.7278	352338	1.11612	0.3477	50.61	M	0.030007	I1~	CTS8597	I1a1b1	L22	0.03	X		LowerSaxony_EMA	PASS
39		Petrous	DUN006	Dunum	Lower Saxony	Germany	53.5962	7.64545	600-1000 CE			Jena	single stranded non-UDG	1240k	0.9999	440343	1.2431	0.347	52.18	M	0.037755	R1b1a1b1a1a1	U106			0.03	J2b2		LowerSaxony_EMA	PASS
112		Petrous	DUN007	Dunum	Lower Saxony	Germany	53.5962	7.64545	656-772 calCE	1325±18	MAMS 52101	Jena	single stranded non-UDG	1240k	2.0461	632158	4.40817	0.3303	56.38	F						0.01	H1c3b		LowerSaxony_EMA	PASS
351		Bone	DUN008	Dunum	Lower Saxony	Germany	53.5962	7.64545	600-1000 CE			Jena	single stranded non-UDG	1240k	0.0357	24299	0.313175	0.25	53.2	M	NA	I2	AM00525	I2a1a1b~	Y4200	NA	NA			QUESTIONABLE MODERATE (mtDNA contamination FAILED, Y chromosome contamination FAILED)
311		Petrous	DUN009	Dunum	Lower Saxony	Germany	53.5962	7.64545	600-1000 CE			Jena	single stranded non-UDG	1240k	0.3927	224301	0.378418	0.2976	54.24	M	0.007903	R1b1a1b1a1a1	U106			0.03	NA (H3au)		LowerSaxony_EMA	PASS
122		Petrous	DUN010	Dunum	Lower Saxony	Germany	53.5962	7.64545	600-1000 CE			Jena	single stranded non-UDG	1240k	1.1998	487401	1.69841	0.4162	51.72	M	0.028005	R1b1a1b1a1a1	U106	R1b1a1b1a1a1c1a	S265	0.03	H1au1		LowerSaxony_EMA	PASS
352		Petrous	DUN011	Dunum	Lower Saxony	Germany	53.5962	7.64545	672-773 calCE	1278±20	MAMS 52102	Jena	single stranded non-UDG	1240k	4.08	816416	8.52031	0.3381	54.64	M	0.029337	R1b1a1b1a1a1	U106			0.02	U4b1b1		LowerSaxony_EMA	PASS
241		Petrous	DUN012	Dunum	Lower Saxony	Germany	53.5962	7.64545	600-1000 CE			Jena	single stranded non-UDG	1240k	0.2726	166922	0.362001	0.3324	50.39	M	0.074463 (0.041 after PMD)	I2a1b1~	CTS7391			0.03	NA		LowerSaxony_EMA	PASS
350		Petrous	DUN013	Dunum	Lower Saxony	Germany	53.5962	7.64545	704-879 calCE	1231±18	MAMS 52103	Jena	single stranded non-UDG	1240k	0.6331	321402	0.946647	0.3764	52.92	M	0.025563	R1b1a1b1a1a2	P312			0.04	H58		LowerSaxony_EMA	PASS
141		Tooth	DUN014	Dunum	Lower Saxony	Germany	53.5962	7.64545	600-1000 CE			Jena	single stranded non-UDG	1240k	0.0045	3196	0.0467741	0.1752	47.73	M	NA	BT	M9365			NA	NA			QUESTIONABLE CRITICAL (mtDNA contamination FAILED, Y chromosome contamination FAILED)
24033	Grab 84	Petrous	ADN001	Hannover-Anderten	Lower Saxony	Germany	52.3597	9.8695	774-883 calCE	1207±18	MAMS 52072	Jena	single stranded non-UDG	1240k	4.1946	832578	5.4206	0.2762	57.12	M	0.013	J2b2a1a1a1a1a1a1~	CTS9038			0.01	H56	Germany, Lower Saxony, Anderten Family B (4 members) (daughter-father: ADN003-ADN001 | father-son: ADN001-ADN005, ADN001-ADN009/ADN010)		PASS
24071	Grab 100	Petrous	ADN002	Hannover-Anderten	Lower Saxony	Germany	52.3597	9.8695	677-823 calCE	1258±19	MAMS 52073	Jena	single stranded non-UDG	1240k	3.9893	816944	9.69443	0.2187	60.69	M	0.016	R1b1a1b1a1a1c2b2a1b1a				0.01	U5a2c3a			PASS
24027		Petrous	ADN003	Hannover-Anderten	Lower Saxony	Germany	52.3597	9.8695	678-862 calCE	1251±16	MAMS 52092	Jena	single stranded non-UDG	1240k	3.9086	806668	6.31625	0.2622	58.46	F						0.02	H2a2a1	Germany, Lower Saxony, Anderten Family B (4 members) (daughter-father: ADN003-ADN001 | father-son: ADN001-ADN005, ADN001-ADN009/ADN010)		PASS
24042	Grab 80	Tooth	ADN004	Hannover-Anderten	Lower Saxony	Germany	52.3597	9.8695	650-850 CE			Jena	single stranded non-UDG	1240k	0.4413	261883	8.98479	0.1853	62.87	M	0.013	R1b1a1b1a1a	L151	R1b1a1b1a1a1c2b2b1a2	S21728	0.02	H5e1			PASS
24020	Grab 29	Petrous	ADN005	Hannover-Anderten	Lower Saxony	Germany	52.3597	9.8695	775-936 calCE	1184±19	MAMS 52093	Jena	single stranded non-UDG	1240k	4.9558	885606	9.1294	0.2382	59.64	M	0.017	J2b2a1a1a1a1a1a1~	CTS9038			0.01	H2a2a1	Germany, Lower Saxony, Anderten Family B (4 members) (daughter-father: ADN003-ADN001 | father-son: ADN001-ADN005, ADN001-ADN009/ADN010)		PASS
24017		Petrous	ADN006	Hannover-Anderten	Lower Saxony	Germany	52.3597	9.8695	650-850 CE			Jena	single stranded non-UDG	1240k	5.1316	883114	9.12886	0.2629	59.49	F						0.01	J1b1a1b			PASS
24072		Petrous	ADN007	Hannover-Anderten	Lower Saxony	Germany	52.3597	9.8695	650-850 CE			Jena	single stranded non-UDG	1240k	4.5097	866440	5.53063	0.253	60.7	M	0.015	R1b1a1b1a1a2	P312			0.01	V			PASS
24070	Grab 57	Petrous	ADN008	Hannover-Anderten	Lower Saxony	Germany	52.3597	9.8695	776-989 calCE	1135±19	MAMS 52094	Jena	single stranded non-UDG	1240k	5.3902	908517	12.7347	0.2039	59.85	M	0.014	I1~	CTS8597			0.01	H3af			PASS
24024	Grab 74	Petrous	ADN009	Hannover-Anderten	Lower Saxony	Germany	52.3597	9.8695	650-850 CE			Jena	single stranded non-UDG	1240k	3.6368	793913	5.68073	0.2512	59	M	0.018	J2b2a1a1a1a1a1a1~	CTS9038			0.02	H2a2a1	identical to ADN010		PASS
24024	Grab 74	Petrous	ADN010	Hannover-Anderten	Lower Saxony	Germany	52.3597	9.8695	650-850 CE			Jena	single stranded non-UDG	1240k	4.5292	865244	7.43268	0.2513	59.83	M	0.019	J2b2a1a1a1a1a1a1~	CTS9038			0.02	H2a2a1	Germany, Lower Saxony, Anderten Family B (4 members) (daughter-father: ADN003-ADN001 | father-son: ADN001-ADN005, ADN001-ADN009/ADN010) (identical to ADN010)		PASS
24077	Grab 53	Petrous	ADN011	Hannover-Anderten	Lower Saxony	Germany	52.3597	9.8695	650-850 CE			Jena	single stranded non-UDG	1240k	3.9006	799614	12.7923	0.2173	59.46	F						0.02	K1a4a1a2a	Germany, Lower Saxony, Anderten Family A (2 members) (father-daughter: ADN011-ADN013)		PASS
24086	Grab 202	Petrous	ADN012	Hannover-Anderten	Lower Saxony	Germany	52.3597	9.8695	650-850 CE			Jena	single stranded non-UDG	1240k	0.0412	29412	5.98383	0.262	44.29	M	0.3	R1b1a1b	PF6527			0.03	H+195+146			PASS
24064	Grab 64	Petrous	ADN013	Hannover-Anderten	Lower Saxony	Germany	52.3597	9.8695	658-772 calCE	1318±19	MAMS 52095	Jena	single stranded non-UDG	1240k	3.3507	792566	7.81918	0.3021	57.32	M	0.03	I2a1b1a2b1a1a~	FGC33292			0.01	H1a1c	Germany, Lower Saxony, Anderten Family A (2 members) (father-daughter: ADN011-ADN013)		PASS
24099	Grab 38	Petrous	ADN014	Hannover-Anderten	Lower Saxony	Germany	52.3597	9.8695	650-850 CE			Jena	single stranded non-UDG	1240k	4.4876	871608	5.26713	0.2427	59.72	M	0.016	R1b1a1b1a1a1	U106	R1b1a1b1a1a1c2b2a1b	S511	0.02	H			PASS
24096	Grab 108	Petrous	ADN015	Hannover-Anderten	Lower Saxony	Germany	52.3597	9.8695	650-850 CE			Jena	single stranded non-UDG	1240k	5.4384	904974	11.2561	0.1749	58.28	F						0.01	H1e			PASS
24091	Grab 44	Petrous	ADN016	Hannover-Anderten	Lower Saxony	Germany	52.3597	9.8695	650-850 CE			Jena	single stranded non-UDG	1240k	0.0025	1842	6.66974	0.265	44.74	F?						0.01	W1			QUESTIONABLE CRITICAL (mtDNA contamination PASS)
522n:2019	Bef. 1995	Petrous	HID001.A	Hiddestorf	Lower Saxony	Germany	52.2804	9.71249	400 CE	No collagen	MAMS 52082	Jena	single stranded non-UDG	1240k	0.7631	390189	0.933007	0.2029	61.57	M	0.003	R1b1a1b1a1a2	P312			0.02	NA	identical to HID001.B		PASS
522n:2019	Bef. 1995	Tooth	HID001.B	Hiddestorf	Lower Saxony	Germany	52.2804	9.71249	400 CE			Jena	single stranded non-UDG	1240k	1.674	624220	1.04617	0.2219	60.93	M	0.004	R1b1a1b1a1a2	P312			0.02	NA	identical to HID001.A	LowerSaxony_EMA	PASS
538g:2019	Bef. 2050	Petrous	HID002.A	Hiddestorf	Lower Saxony	Germany	52.2804	9.71249	400 CE	No collagen	MAMS 52083	Jena	single stranded non-UDG	1240k	5.8442	932129	6.63921	0.2427	58.93	M	0.013	R1b1a1b1a1a2	P312	R1b1a1b1a1a2e		0.02	H15a1	identical to HID002.B	LowerSaxony_EMA	PASS
538g:2019	Bef. 2050	Tooth	HID002.B	Hiddestorf	Lower Saxony	Germany	52.2804	9.71249	400 CE			Jena	single stranded non-UDG	1240k	1.6581	682012	70.4873	0.2755	58.46	M	0.018	R1b1a1b1a1a2	P312			0.01	H15a1	identical to HID002.A		PASS
539a:2019	Bef. 2053	Tooth	HID003	Hiddestorf	Lower Saxony	Germany	52.2804	9.71249	421-537 calCE	1600±18	MAMS 52110	Jena	single stranded non-UDG	1240k	0.3199	195009	4.41904	0.2026	49.35	M	0.028	R1b1a1b1a1a1	U106			0.02	T2b3+151		LowerSaxony_EMA	PASS
541a:2019	Bef. 2055	Tooth	HID004	Hiddestorf	Lower Saxony	Germany	52.2804	9.71249	422-537 calCE	1599±17	MAMS 52111	Jena	single stranded non-UDG	1240k	2.9054	809855	47.6021	0.2238	54.21	M	0.014	R1b1a1b1a1a1	U106			0.01	K1a4a1e		LowerSaxony_EMA	PASS
1015/37:2001	Grab 3540	Petrous	ISS001	Issendorf	Lower Saxony	Germany	53.4876	9.51318	260-412 calCE	1698±18	MAMS 52084	Jena	single stranded non-UDG	1240k	0.2097	135643	0.40618	0.4832	46.15	F						0.03	NA		LowerSaxony_EMA	PASS
1018:2001	Grab 3543	Petrous	ISS002	Issendorf	Lower Saxony	Germany	53.4876	9.51318	400-550 CE			Jena	single stranded non-UDG	1240k	0.4043	238880	3.16434	0.258	48.02	M	0.3 (0.033 after PMD)	I1	CTS11534			0.01	T2e			QUESTIONABLE MODERATE (mtDNA contamination PASS, Y chromosome contamination FAILED, PASS after PMD)
739/7:1980	Grab J11/A2	Petrous	LBU001	Liebenau	Lower Saxony	Germany	52.6053	9.09071	300-800 CE			Jena	single stranded non-UDG	1240k	0.0022	1463	0.00826845	0.2784	45.36	F						NA	NA			FAILED
947/28:1980	Grab N12/A2	Petrous	LBU002	Liebenau	Lower Saxony	Germany	52.6053	9.09071	300-800 CE			Jena	single stranded non-UDG	1240k	0.003	2108	0.00253485	0.2188	50.08	M	NA	BT	M9143			NA	NA			FAILED
638/B8:1980	Grab M11/A4	Petrous	LBU003	Liebenau	Lower Saxony	Germany	52.6053	9.09071	300-800 CE			Jena	single stranded non-UDG	1240k	0.0035	2378	0.017925	0.367	43.18	M	NA	BT	M9336	I	U179	NA	NA			FAILED
495/52:1980	Grab H11/A1	Petrous	LBU004	Liebenau	Lower Saxony	Germany	52.6053	9.09071	300-800 CE			Jena	single stranded non-UDG	1240k	0.0023	1500	0.0169594	0.2659	47.44	F?						NA	NA			FAILED
522/7:1980	Grab H12/A4	Petrous	LBU005	Liebenau	Lower Saxony	Germany	52.6053	9.09071	300-800 CE			Jena	single stranded non-UDG	1240k	0.005	3572	0.0196149	0.1956	50.15	M	NA					NA	NA			FAILED
710/1:1971	Grab H9/A3	Petrous	LBU006	Liebenau	Lower Saxony	Germany	52.6053	9.09071	775-945 calCE	1178±19	MAMS 52085	Jena	single stranded non-UDG	1240k	0.343	205956	0.442875	0.2417	50.22	F						0.02	NA		LowerSaxony_EMA	PASS
677/89:1980	Grab L12/A1	Petrous	LBU007	Liebenau	Lower Saxony	Germany	52.6053	9.09071	300-800 CE			Jena	single stranded non-UDG	1240k	0.0052	3740	0.0246243	0.2757	46.01	F?						NA	NA			FAILED
524/15:1980	Grab H12/A6	Petrous	LBU008	Liebenau	Lower Saxony	Germany	52.6053	9.09071	300-800 CE			Jena	single stranded non-UDG	1240k	0.003	2089	0.0131571	0.2813	44.71	M	NA	BT	M9356			NA	NA			FAILED
853/15:1980	Grab P9/A1	Petrous	LBU009	Liebenau	Lower Saxony	Germany	52.6053	9.09071	300-800 CE			Jena	single stranded non-UDG	1240k	0.0016	1098	0.012795	0.2268	45.66	F?						NA	NA			FAILED
768/2:1980	Grab J15/A1	Petrous	LBU010	Liebenau	Lower Saxony	Germany	52.6053	9.09071	300-800 CE	No collagen	MAMS 52086	Jena	single stranded non-UDG	1240k	0.0373	25909	0.128553	0.3609	44.66	M	NA	I1	Z2885	I1a3	S243	NA	NA			QUESTIONABLE MODERATE (mtDNA contamination FAILED, Y chromosome contamination FAILED)
454	7753	Petrous	SRS001	Schortens	Lower Saxony	Germany	53.5377	7.94468	706-878 calCE	1230±18	MAMS 52087	Jena	single stranded non-UDG	1240k	0.255	161490	0.743678	0.49	48.25	M	0.012529	R1b1a1b1a1a	L151			0.03	NA	Germany, Lower Saxony, Schortens A (4 Members) (SRS001-SRS002 have a 2d relationship; SRS001-SRS004 have a 2d relationship; SRS002-SRS003 have a 2d relationship)	LowerSaxony_EMA	PASS
85	7753	Petrous	SRS002	Schortens	Lower Saxony	Germany	53.5377	7.94468	700-900 CE			Jena	single stranded non-UDG	1240k	0.0307	21547	0.11256	0.4544	47.3	M	NA	R1a1a1~	CTS5979	R1a1a1a1d~, R1a1a1b1a3a1a1a1a1a~	YP284, Y20050	NA	NA	Germany, Lower Saxony, Schortens A (4 Members) (SRS001-SRS002 have a 2d relationship; SRS001-SRS004 have a 2d relationship; SRS002-SRS003 have a 2d relationship)	LowerSaxony_EMA	PASS
87	7753	Petrous	SRS003	Schortens	Lower Saxony	Germany	53.5377	7.94468	700-900 CE			Jena	single stranded non-UDG	1240k	1.456	574379	2.79975	0.4683	52.01	M	0.04207	R1a1a1~	F3551	R1a1a1a1d2b~, R1a1a1b1a3a2b1b1	Y290, Y29905	0.01	T1a1a1	Germany, Lower Saxony, Schortens A (4 Members) (SRS001-SRS002 have a 2d relationship; SRS001-SRS004 have a 2d relationship; SRS002-SRS003 have a 2d relationship)	LowerSaxony_EMA	PASS
88	7753	Petrous	SRS004	Schortens	Lower Saxony	Germany	53.5377	7.94468	685-877 calCE	1239±18	MAMS 52088	Jena	single stranded non-UDG	1240k	2.9559	771867	6.32464	0.4125	54.71	M	0.033304	R1b1a1b1a1a1c2b2b1a1a	S1741			0.01	H6a1a2b1	Germany, Lower Saxony, Schortens A (4 Members) (SRS001-SRS002 have a 2d relationship; SRS001-SRS004 have a 2d relationship; SRS002-SRS003 have a 2d relationship)	LowerSaxony_EMA	PASS
Grave 99	7177	Petrous	ZET001	Zetel	Lower Saxony	Germany	53.4181	7.97338	673-797 calCE	1267±18	MAMS 52089	Jena	single stranded non-UDG	1240k	0.1512	97348	0.504074	0.4094	45.08	M	0.190027 (0.027 after PMD)	R1b1a1b	PF6527			0.03	NA			QUESTIONABLE MODERATE (mtDNA contamination PASS, Y chromosome contamination FAILED, PASS after PMD)
Grave 548	7623	Tooth	ZET002	Zetel	Lower Saxony	Germany	53.4181	7.97338	600-900 CE			Jena	single stranded non-UDG	1240k	0.0112	7795	1.60752	0.1651	51.23	F						0.03	K1a4a1a			PASS
Häven I 1196		Tooth	HVN001	Häven	Mecklenburg-Vorpommern	Germany	53.7386	11.6318	200-400 CE			Jena	single stranded non-UDG	1240k	0.1745	103551	64.672	26.3	60.5	M	0.000271	R1b1a1b1a1a	L151			0.01	HV0f	Germany, Häven Family A (3 members) (father-son: HVN003-HVN004 (order unknow) | 2d: HVN004-HVN001)		PASS
E 1274		Tooth	HVN002	Häven	Mecklenburg-Vorpommern	Germany	53.7386	11.6318	200-400 CE			Jena	single stranded non-UDG	1240k	1.3918	550161	39.3697	28.5	59.2	F						0.01	H2a2a1			PASS
E 1213 Häven 3		Tooth	HVN003	Häven	Mecklenburg-Vorpommern	Germany	53.7386	11.6318	200-400 CE			Jena	single stranded non-UDG	1240k	0.2204	136066	37.938	32.1	61.8	M	0.010643	R1b1a1b1a1a1	U106			0.01	H1af1b	Germany, Häven Family A (3 members) (father-son: HVN003-HVN004 (order unknow) | 2d: HVN004-HVN001)		PASS
E 1206		Tooth	HVN004	Häven	Mecklenburg-Vorpommern	Germany	53.7386	11.6318	200-400 CE			Jena	single stranded non-UDG	1240k	2.7357	723415	19.3097	34.5	62.2	M	0.031967	R1b1a1b1a1a1	U106			0.01	J1c	Germany, Häven Family A (3 members) (father-son: HVN003-HVN004 (order unknow) | 2d: HVN004-HVN001)		PASS
Häven 1975 14,2		Tooth	HVN005	Häven	Mecklenburg-Vorpommern	Germany	53.7386	11.6318	200-400 CE			Jena	single stranded non-UDG	1240k	5.5717	898838	13.3383	22.4	66.2	M	0.01187	R1b1a1b1a1a1	U106	R1b1a1b1a1a1c	S263	0.01	H2a2a1b			PASS
Häven 1975 14,3		Tooth	HVN006	Häven	Mecklenburg-Vorpommern	Germany	53.7386	11.6318	200-400 CE			Jena	single stranded non-UDG	1240k	2.0738	627019	2.25367	26.6	67	M	0.016652	R1b1a1b1a1a1	U106	R1b1a1b1a1a1c2a1c	S15627	0.02	U2e1			PASS
Häven V E 1220		Tooth	HVN007	Häven	Mecklenburg-Vorpommern	Germany	53.7386	11.6318	200-400 CE			Jena	single stranded non-UDG	1240k	0.2921	170296	32.3258	10.3	62.6	M	0.076497	I1	L843			0.01	H10e			PASS
Häven G7/39		Tooth	HVN008	Häven	Mecklenburg-Vorpommern	Germany	53.7386	11.6318	200-400 CE			Jena	single stranded non-UDG	1240k	0.1083	643211	26.3023	26.6	53.4	M	0.003834	I1~	FGC10273			0.01	I4a1			PASS
71/29		Tooth	HVN009	Häven	Mecklenburg-Vorpommern	Germany	53.7386	11.6318	200-400 CE			Jena	single stranded non-UDG	1240k	0.0072	3416	0.0925222	5	58.8	M (?)	0.013331					NA	NA			FAILED
1/1967 G7 37,1		Tooth	HVN010	Häven	Mecklenburg-Vorpommern	Germany	53.7386	11.6318	200-400 CE			Jena	single stranded non-UDG	1240k	0.6388	336372	45.8952	30.2	66.5	M	0.017741	I1	Z2887	I1a2	Z58	0.01	H2a2a1			PASS
623-5	QX12	Petrous	IND001	Alt-Inden	North Rhine-Westphalia	Germany	50.8461	6.35782	400-800 CE			Jena	single stranded non-UDG	1240k	1.743	541938	3.41656	0.345	48.16	M	0.014056	G2a2b2a1a1b1a1a2a1a	S23438	G2a2b2a1a1b1a1a2a1a3b~	Z44118	0.01	U5b2a1a2	Germany, North Rhine-Westphalia, Alt-Inden Family A (2 members) (father-son: IND001-IND008)		PASS
606-1	QX13	Petrous	IND002	Alt-Inden	North Rhine-Westphalia	Germany	50.8461	6.35782	400-800 CE			Jena	single stranded non-UDG	1240k	5.8283	910868	8.0612	0.2537	56.59	M	0.007031	R1b1a1b1a1a2	P312	R1b1a1b1a1a2e2	S233	0.01	V3c			PASS
2-4	QX14	Petrous	IND003	Alt-Inden	North Rhine-Westphalia	Germany	50.8461	6.35782	400-800 CE			Jena	single stranded non-UDG	1240k	3.4108	718122	2.41028	0.2743	59.49	M	0.016767	R1b1a1b1a1a2e2	S139	R1b1a1b1a1a2b1		0.02	T2b	Germany, North Rhine-Westphalia, Alt-Inden Family B (2 members) (2d: IND017-IND003)		PASS
579-7	QX15	Petrous	IND004	Alt-Inden	North Rhine-Westphalia	Germany	50.8461	6.35782	400-800 CE			Jena	single stranded non-UDG	1240k	1.9397	597766	29.0339	0.3085	50.7	F						0.01	U8b1b1			PASS
571-8	QX16	Petrous	IND005	Alt-Inden	North Rhine-Westphalia	Germany	50.8461	6.35782	400-800 CE			Jena	single stranded non-UDG	1240k	5.0598	854146	9.03169	0.2704	54.4	M	0.013733	R1b1a1b1a1a	L151			0.01	T2g1a1			PASS
502-7	QX17	Petrous	IND006	Alt-Inden	North Rhine-Westphalia	Germany	50.8461	6.35782	400-800 CE			Jena	single stranded non-UDG	1240k	1.2975	522551	21.5048	0.383	59.66	M	0.021821	I2a1b1a2b1a~	FGC3570			0.01	H13a1a			PASS
518-6	QX20	Petrous	IND007	Alt-Inden	North Rhine-Westphalia	Germany	50.8461	6.35782	400-800 CE			Jena	single stranded non-UDG	1240k	4.9719	867579	4.98159	0.2438	57.35	M	0.005566	R1b1a1b1a1a2c1a	CTS8221	R1b1a1b1a1a2c1a1a1a1a1~	BY.192.1	0.01	J2b1a1			PASS
521-17	QX24	Petrous	IND008	Alt-Inden	North Rhine-Westphalia	Germany	50.8461	6.35782	400-800 CE			Jena	single stranded non-UDG	1240k	2.4656	709184	2.00634	0.2801	60.95	M	0.007981	G2a2b2a1a1b1a	CTS11352	G2a2b2a1a1b1a1a2a1a	S23438	0.04	H2a2	Germany, North Rhine-Westphalia, Alt-Inden Family A (2 members) (father-son: IND001-IND008)		PASS
77-6	QX25	Petrous	IND009	Alt-Inden	North Rhine-Westphalia	Germany	50.8461	6.35782	400-800 CE			Jena	single stranded non-UDG	1240k	2.1414	638298	1.45392	0.2399	62.39	M	0.004944	E1b1b1a1b1a	PF2211			0.02	R0a (?)			PASS
574-6	QX27	Petrous	IND010	Alt-Inden	North Rhine-Westphalia	Germany	50.8461	6.35782	400-800 CE			Jena	single stranded non-UDG	1240k	2.8491	707559	3.30551	0.3578	59.28	M	0.013376	R1a1a~	F3337	R1a1a1a1d2b~	Y290	0.03	H8c			PASS
629-8	QX28	Petrous	IND011	Alt-Inden	North Rhine-Westphalia	Germany	50.8461	6.35782	400-800 CE			Jena	single stranded non-UDG	1240k	0.4411	240101	0.88062	0.2538	59.87	M	0.012723	R1b1a1b1a1a2	P312			0.01	U5b1			PASS
583-7	QX30	Petrous	IND012	Alt-Inden	North Rhine-Westphalia	Germany	50.8461	6.35782	400-800 CE			Jena	single stranded non-UDG	1240k	3.999	804414	4.72648	0.2542	60.62	M	0.006684	R1b1a1b1a1a2	P312			0.05	U5b1			PASS
453-12	QX31	Petrous	IND013	Alt-Inden	North Rhine-Westphalia	Germany	50.8461	6.35782	400-800 CE			Jena	single stranded non-UDG	1240k	4.9908	860246	7.2874	0.2698	56.38	M	0.007703	R1b1a1b1a1a2c1a	CTS241			0.02	H3b1b1			PASS
9-8	QX33	Petrous	IND014	Alt-Inden	North Rhine-Westphalia	Germany	50.8461	6.35782	400-800 CE			Jena	single stranded non-UDG	1240k	2.19	634951	2.12807	0.2988	61.3	M	0.011044	R1b1a1b1b3a1a1	CTS9219			0.02	T2			PASS
127-12	QX37	Petrous	IND015	Alt-Inden	North Rhine-Westphalia	Germany	50.8461	6.35782	400-800 CE			Jena	single stranded non-UDG	1240k	0.2381	147193	0.858772	0.3366	46.23	M	0.015352	G2a2	CTS4367	G2a2b2a	P303	0.02	H3h3 (?)			PASS
103-7	QX40	Petrous	IND016	Alt-Inden	North Rhine-Westphalia	Germany	50.8461	6.35782	400-800 CE			Jena	single stranded non-UDG	1240k	0.1981	128556	22.8345	0.3351	53.78	M	0.004485	I1~	FGC7747			0.01	T2f1a1			PASS
32-8	QX41	Petrous	IND017	Alt-Inden	North Rhine-Westphalia	Germany	50.8461	6.35782	400-800 CE			Jena	single stranded non-UDG	1240k	1.9084	673526	68.9699	0.3054	61.67	M	0.022939	R1b1a1b1a1a2	P312	R1b1a1b1a1a2b1	S139	0.01	U3a1	Germany, North Rhine-Westphalia, Alt-Inden Family B (2 members) (2d: IND017-IND003)		PASS
Grave 80	KH130132	Tooth	SWG001	Schleswig Rathausmarkt	Schleswig-Holstein	Germany	54.5205	9.55972	1120-1160 CE			Jena	double stranded UDG-half	1240k	2.7518	925194	27.2839	0.0859	61.06	M	0.003292	R1b1a1b1a1a1	U106			0	U5a1b1			PASS
Grave 100	KH130141	Tooth	SWG002	Schleswig Rathausmarkt	Schleswig-Holstein	Germany	54.5205	9.55972	1140-1210 CE			Jena	double stranded UDG-half	1240k	2.7076	990514	43.3482	0.0522	67.72	F						0.01	J2a1a1a			PASS
Grave 140	KH130157	Tooth	SWG003	Schleswig Rathausmarkt	Schleswig-Holstein	Germany	54.5205	9.55972	1120-1160 CE			Jena	double stranded UDG-half	1240k	1.0272	642935	4.07725	0.0842	65.51	M	0.004917	R1b1a1b1a1a2	P312	R1b1a1b1a1a2c1~	S471	0.01	K1c2			PASS
Grave 146	KH130159	Tooth	SWG004	Schleswig Rathausmarkt	Schleswig-Holstein	Germany	54.5205	9.55972	1070-1140 CE			Jena	double stranded UDG-half	1240k	1.9713	820618	16.2739	0.0959	57.72	M	0.005601	I1a2	Z58	I1a2a2a5~	Y5385	0.01	K1b2a2			PASS
Grave 158	KH130162	Tooth	SWG005	Schleswig Rathausmarkt	Schleswig-Holstein	Germany	54.5205	9.55972	1070-1140 CE			Jena	double stranded UDG-half	1240k	1.8749	763141	16.3319	0.0642	55.71	F						0.01	K1a13			PASS
Grave 171	KH130169	Tooth	SWG006	Schleswig Rathausmarkt	Schleswig-Holstein	Germany	54.5205	9.55972	1070-1140 CE			Jena	single stranded non-UDG	1240k	2.3651	905272	13.9371	0.0801	62.5	M	0.006524	R1b1a1b1a1a2a1a1a1~	S1217			0.01	U5a1c1a			PASS
Grave 179	KH130173	Tooth	SWG007	Schleswig Rathausmarkt	Schleswig-Holstein	Germany	54.5205	9.55972	1070-1140 CE			Jena	single stranded non-UDG	1240k	1.9459	825513	6.57155	0.0949	61.39	M	0.003237	I1~	FGC7747	I1a3a2b	Y21381	0.01	H1a1			PASS
Grave 221	KH130190	Tooth	SWG008	Schleswig Rathausmarkt	Schleswig-Holstein	Germany	54.5205	9.55972	1120-1160 CE			Jena	single stranded non-UDG	1240k	2.4747	924015	13.5614	0.0874	65.06	M	0.004608	I1a2	Z58			0.01	H5a1c1a			PASS
Grave 230	KH130191	Tooth	SWG009	Schleswig Rathausmarkt	Schleswig-Holstein	Germany	54.5205	9.55972	1070-1140 CE			Jena	single stranded non-UDG	1240k	0.2143	219976	81.5902	0.0799	65.37	M	0.047753	NO1	CTS8274			0	H2a2a1c			PASS
Grave 2	KH130115	Tooth	SWG010	Schleswig Rathausmarkt	Schleswig-Holstein	Germany	54.5205	9.55972	1070-1140 CE			Jena	single stranded non-UDG	1240k	1.0685	666623	69.5462	0.0602	58.19	M	0.005024	I2a1b1a2b1~	FGC3587			0.01	H1c2			PASS
Grave 42	KH130123	Tooth	SWG011	Schleswig Rathausmarkt	Schleswig-Holstein	Germany	54.5205	9.55972	1070-1140 CE			Jena	double stranded UDG-half	1240k	1.0231	592109	16.8847	0.0392	54.89	M	0.027508	R1b1a1b1a	L51			0.01	J2b1a3			PASS
Grave 81	KH130133	Tooth	SWG012	Schleswig Rathausmarkt	Schleswig-Holstein	Germany	54.5205	9.55972	1070-1140 CE			Jena	double stranded UDG-half	1240k	1.5875	805448	22.9712	0.0587	67.47	M	0.002942	R1b1a1b1a1a1c2b2b1a~	Z335			0.01	H7a1			PASS
Grave 113	KH130146	Tooth	SWG013	Schleswig Rathausmarkt	Schleswig-Holstein	Germany	54.5205	9.55972	1140-1210 CE			Jena	double stranded UDG-half	1240k	1.5249	799005	56.0148	0.0639	59.48	M	0.00818	R1b1a1b1a1a1c2b2a1b1a1a2	Z8175			0.01	U8a1b			PASS
Grave 155	KH130160	Tooth	SWG014	Schleswig Rathausmarkt	Schleswig-Holstein	Germany	54.5205	9.55972	1070-1140 CE			Jena	double stranded UDG-half	1240k	0.0843	92127	68.7057	0.0432	63.92	M	0.088261 (0.032 after PMD)	R1b1a1b1a1	P311			0	H11a			PASS
Grave 214	KH130187	Tooth	SWG015	Schleswig Rathausmarkt	Schleswig-Holstein	Germany	54.5205	9.55972	1070-1140 CE			Jena	double stranded UDG-half	1240k	0.8717	591807	47.1279	0.0553	60.3	M	0.010999	I1a2	Z58	I1a2a1a1d1a	S247	0.01	V+@16298			PASS
BL 41		Tooth	KIL001	Kilteasheen, The Bishop’s Seat	Roscommon	Ireland	54.0068	-8.20231	600-1300 CE			Jena	single stranded non-UDG	1240k	4.2285	823300	7.59623	0.1916	59.43	F						0.01	T2b+152			PASS
BL 121		Tooth	KIL002	Kilteasheen, The Bishop’s Seat	Roscommon	Ireland	54.0068	-8.20231	600-1300 CE			Jena	single stranded non-UDG	1240k	0.2423	155064	23.5589	0.3382	60.7	M	0.044512	R1b1a1b1a1a2	P312			0.01	U1a1a3	Ireland, Kilteasheen Family A (2 members) (2/3d KIL035-KIL002)		PASS
BL 46		Tooth	KIL003	Kilteasheen, The Bishop’s Seat	Roscommon	Ireland	54.0068	-8.20231	600-1300 CE			Jena	single stranded non-UDG	1240k	3.6556	757869	16.4944	0.1964	55.49	F						0.01	H3as			PASS
BL 135		Tooth	KIL004	Kilteasheen, The Bishop’s Seat	Roscommon	Ireland	54.0068	-8.20231	600-1300 CE			Jena	single stranded non-UDG	1240k	4.3104	831582	9.08033	0.221	56.45	M	0.006487	R1b1a1b1a1a2	P312			0.01	U5a1f1a1			PASS
BL 102		Tooth	KIL006	Kilteasheen, The Bishop’s Seat	Roscommon	Ireland	54.0068	-8.20231	600-1300 CE			Jena	single stranded non-UDG	1240k	4.7173	883009	8.50166	0.1526	54.84	F						0.01	H4a1a3a			PASS
BL 72		Tooth	KIL007	Kilteasheen, The Bishop’s Seat	Roscommon	Ireland	54.0068	-8.20231	600-1300 CE			Jena	single stranded non-UDG	1240k	0.1208	82523	59.424	0.3433	63.21	M	0.131472 (0.073 after PMD)	R1b1a1b1a1a2c	Z260			0.01	T2b19b			PASS
BL 56		Tooth	KIL008	Kilteasheen, The Bishop’s Seat	Roscommon	Ireland	54.0068	-8.20231	600-1300 CE			Jena	single stranded non-UDG	1240k	0.433	248070	51.8299	0.2076	56.06	F						0.01	U4a1a2			PASS
BL 27		Tooth	KIL009	Kilteasheen, The Bishop’s Seat	Roscommon	Ireland	54.0068	-8.20231	600-1300 CE			Jena	single stranded non-UDG	1240k	3.347	784699	16.3865	0.307	56.26	M	0.014913	R1b1a1b1a1a2c1a1a1a1a1a1	DF104^^			0.01	K1a4a1			PASS
BL 2		Tooth	KIL012	Kilteasheen, The Bishop’s Seat	Roscommon	Ireland	54.0068	-8.20231	600-1300 CE			Jena	single stranded non-UDG	1240k	3.9933	815357	8.46038	0.2017	58.32	M	0.00917	R1b1a1b1a1a2c1	L21			0.02	V3			PASS
BL 3		Tooth	KIL013	Kilteasheen, The Bishop’s Seat	Roscommon	Ireland	54.0068	-8.20231	600-1300 CE			Jena	single stranded non-UDG	1240k	4.5087	812873	9.19313	0.1623	54.52	F						0.01	H13a1a4			PASS
BL 6		Tooth	KIL014	Kilteasheen, The Bishop’s Seat	Roscommon	Ireland	54.0068	-8.20231	600-1300 CE			Jena	single stranded non-UDG	1240k	1.2189	499698	1.35114	0.2857	57.8	M	0.028933	R1b1a1b1a1a2c1a1a1a1a1a1a	DF109			0.02	J1c1a			PASS
BL 7		Tooth	KIL015	Kilteasheen, The Bishop’s Seat	Roscommon	Ireland	54.0068	-8.20231	600-1300 CE			Jena	single stranded non-UDG	1240k	0.3228	197364	6.80409	0.2258	57.23	M	0.046018	R1b1a1b1a1a2c1	L21			0.02	V10a			PASS
BL 8		Tooth	KIL016	Kilteasheen, The Bishop’s Seat	Roscommon	Ireland	54.0068	-8.20231	600-1300 CE			Jena	single stranded non-UDG	1240k	4.7457	905110	7.65641	0.208	58.87	M	0.010377	R1b1a1b1a1a2c1a	CTS8221	R1b1a1b1a1a2c1a2b2a	CTS3087	0.01	J1c			PASS
BL 18		Tooth	KIL017	Kilteasheen, The Bishop’s Seat	Roscommon	Ireland	54.0068	-8.20231	600-1300 CE			Jena	single stranded non-UDG	1240k	0.0287	20160	15.8788	0.2362	62.2	M	NA	CT	M9032			0.01	H1o			PASS
BL 26A		Tooth	KIL018	Kilteasheen, The Bishop’s Seat	Roscommon	Ireland	54.0068	-8.20231	600-1300 CE			Jena	single stranded non-UDG	1240k	0.0476	33056	1.56944	0.2206	60	M	-0.016118	I2a1a2~	AM01260			0.04	H1			QUESTIONABLE MODERATE (mtDNA contamination PASS, Y chromosome contamination PASS, PCA outlier)
BL 32		Tooth	KIL019	Kilteasheen, The Bishop’s Seat	Roscommon	Ireland	54.0068	-8.20231	600-1300 CE			Jena	single stranded non-UDG	1240k	0.0548	38466	1.12916	0.2428	54.26	M	NA	R1b1a1b	L1348			0.02	K1c2			PASS
BL 34		Tooth	KIL020	Kilteasheen, The Bishop’s Seat	Roscommon	Ireland	54.0068	-8.20231	600-1300 CE			Jena	single stranded non-UDG	1240k	0.0756	52691	22.5196	0.266	61.88	M	0.203165 (0.04 after PMD)	R1b1a1b1a1a2	P312	R1b1a1b1a1a2c1a4b2c1	Z2186	0.01	V1a			QUESTIONABLE MODERATE (mtDNA contamination PASS, Y chromosome contamination FAILED, PASS after PMD)
BL 39		Tooth	KIL021	Kilteasheen, The Bishop’s Seat	Roscommon	Ireland	54.0068	-8.20231	600-1300 CE			Jena	single stranded non-UDG	1240k	0.3285	200994	0.26447	0.1502	59.47	F						NA	NA			QUESTIONABLE MODERATE (mtDNA contamination FAILED, Y chromosome contamination FAILED)
BL 42		Tooth	KIL022	Kilteasheen, The Bishop’s Seat	Roscommon	Ireland	54.0068	-8.20231	600-1300 CE			Jena	single stranded non-UDG	1240k	4.6152	834794	10.4525	0.2184	60.07	M	0.009843	R1b1a1b1a1a2c1a	CTS8221	R1b1a1b1a1a2c1a1a1a1a1a1a2a1	F1265.2	0.01	U4b1b2			PASS
BL 44		Tooth	KIL023	Kilteasheen, The Bishop’s Seat	Roscommon	Ireland	54.0068	-8.20231	600-1300 CE			Jena	single stranded non-UDG	1240k	5.5323	875025	4.75038	0.1763	55.97	F						0.03	J2a1a1			PASS
BL 45		Tooth	KIL024	Kilteasheen, The Bishop’s Seat	Roscommon	Ireland	54.0068	-8.20231	600-1300 CE			Jena	single stranded non-UDG	1240k	0.082	56689	55.7576	0.2419	63.98	M	0.02439	R1b1a1b1a1a2	P312			0.01	J1c3f			PASS
BL 58		Tooth	KIL025	Kilteasheen, The Bishop’s Seat	Roscommon	Ireland	54.0068	-8.20231	600-1300 CE			Jena	single stranded non-UDG	1240k	5.1423	891856	4.35198	0.1476	57.72	M	0.006212	R1b1a1b1a1a2c1~	L21	R1b1a1b1a1a2c1a	CTS8221	0.02	U5a1a			PASS
BL 59		Tooth	KIL026	Kilteasheen, The Bishop’s Seat	Roscommon	Ireland	54.0068	-8.20231	600-1300 CE			Jena	single stranded non-UDG	1240k	1.847	616027	2.05715	0.3114	57.06	M	0.010283	R1b1a1b1a1a2c1a	CTS8221	R1b1a1b1a1a2c1a2b3a1a	FGC11788	0.02	T2b			PASS
BL 62		Tooth	KIL027	Kilteasheen, The Bishop’s Seat	Roscommon	Ireland	54.0068	-8.20231	600-1300 CE			Jena	single stranded non-UDG	1240k	4.7405	845012	11.6043	0.1869	56.91	M	0.006378	R1b1a1b1a1a2a1a2~	S1307			0.01	H7a1b			PASS
BL 63		Tooth	KIL028	Kilteasheen, The Bishop’s Seat	Roscommon	Ireland	54.0068	-8.20231	600-1300 CE			Jena	single stranded non-UDG	1240k	2.376	700306	21.8673	0.2259	51.72	F						0.02	K2b1a			PASS
BL 67		Tooth	KIL030	Kilteasheen, The Bishop’s Seat	Roscommon	Ireland	54.0068	-8.20231	600-1300 CE			Jena	single stranded non-UDG	1240k	0.1402	94821	33.1495	0.2286	63.92	M	0.13963	R1b1a1b1a1	P310			0.01	U5a1a1			PASS
BL 70		Tooth	KIL031	Kilteasheen, The Bishop’s Seat	Roscommon	Ireland	54.0068	-8.20231	600-1300 CE			Jena	single stranded non-UDG	1240k	0.1305	88748	13.6552	0.2348	60.34	F						0.01	T2e			PASS
BL 71		Tooth	KIL032	Kilteasheen, The Bishop’s Seat	Roscommon	Ireland	54.0068	-8.20231	600-1300 CE			Jena	single stranded non-UDG	1240k	1.3044	542423	9.25584	0.2435	64.6	M	0.017142	R1b1a1b1a1a2	P312			0.01	U4a1a			PASS
BL 86-91		Tooth	KIL033	Kilteasheen, The Bishop’s Seat	Roscommon	Ireland	54.0068	-8.20231	600-1300 CE			Jena	single stranded non-UDG	1240k	4.961	881613	4.1026	0.2163	57.58	M	0.009603	R1b1a1b1a1a2c1a1a1a1a1a1	DF104^^			0.02	K1a4a1			PASS
BL 85/90		Tooth	KIL034	Kilteasheen, The Bishop’s Seat	Roscommon	Ireland	54.0068	-8.20231	600-1300 CE			Jena	single stranded non-UDG	1240k	2.7061	758808	33.2251	0.223	64.06	M	0.012689	R1b1a1b1a1a2c1a4c	S10707			0.01	H3ao			PASS
BL 87		Tooth	KIL035	Kilteasheen, The Bishop’s Seat	Roscommon	Ireland	54.0068	-8.20231	600-1300 CE			Jena	single stranded non-UDG	1240k	1.9765	642100	8.36079	0.2069	57.53	M	0.011512	R1b1a1b1a1a2	P312			0.01	H1b	Ireland, Kilteasheen Family A (2 members) (2/3d KIL035-KIL002)		PASS
BL 99		Tooth	KIL037	Kilteasheen, The Bishop’s Seat	Roscommon	Ireland	54.0068	-8.20231	600-1300 CE			Jena	single stranded non-UDG	1240k	5.2614	915617	4.86825	0.1674	59.69	M	0.007831	R1b1a1b1a1a2c1a1a1a1a1a1	DF104^^			0.03	H13a1a			PASS
BL 110B		Tooth	KIL038	Kilteasheen, The Bishop’s Seat	Roscommon	Ireland	54.0068	-8.20231	600-1300 CE			Jena	single stranded non-UDG	1240k	0.1399	94031	18.3014	0.242	58.15	M	0.052529	R1b1a1b1a1	P310			0.02	I4a			PASS
BL 116		Tooth	KIL041	Kilteasheen, The Bishop’s Seat	Roscommon	Ireland	54.0068	-8.20231	600-1300 CE			Jena	single stranded non-UDG	1240k	2.5779	702574	5.94948	0.2451	58.03	M	0.014732	R1b1a1b1a1a2c1a1a1a1a1a1a	DF109			0.03	V3a1			PASS
BL 118		Tooth	KIL042	Kilteasheen, The Bishop’s Seat	Roscommon	Ireland	54.0068	-8.20231	600-1300 CE			Jena	single stranded non-UDG	1240k	2.4629	730103	10.6508	0.0192	67.54	F						0.05	J1			QUESTIONABLE CRITICAL (mtDNA contamination PASS, PCA outlier)
BL 124		Tooth	KIL043	Kilteasheen, The Bishop’s Seat	Roscommon	Ireland	54.0068	-8.20231	600-1300 CE			Jena	single stranded non-UDG	1240k	4.0167	834752	21.1291	0.243	62.54	M	0.013556	R1b1a1b1a1a2c1	L21	R1b1a1b1a1a2c1a1a1a1a1~	BY192.1	0.01	I2			PASS
BL 125		Tooth	KIL044	Kilteasheen, The Bishop’s Seat	Roscommon	Ireland	54.0068	-8.20231	600-1300 CE			Jena	single stranded non-UDG	1240k	4.0833	852458	16.0097	0.2103	55.75	M	0.008196	R1b1a1b1a1a2c1a1a1a1a1a1a	DF105			0.01	U5b2c2b			PASS
BL 126		Tooth	KIL045	Kilteasheen, The Bishop’s Seat	Roscommon	Ireland	54.0068	-8.20231	600-1300 CE			Jena	single stranded non-UDG	1240k	0.0717	49112	2.93017	0.3133	58.76	M	0.091081	R1b1a1b1a1	P310			0.04	U5a1g			PASS
BL 134		Tooth	KIL047	Kilteasheen, The Bishop’s Seat	Roscommon	Ireland	54.0068	-8.20231	600-1300 CE			Jena	single stranded non-UDG	1240k	3.4798	772775	28.4463	0.2013	52.58	M	0.009198	R1b1a1b1a1a2	P312			0.01	H			PASS
ind1 M29 S112	HAMZ3_V172	Tooth	MDM001	Midlum	Friesland	Netherlands	53.1813	5.4525	432-639 calCE			Jena	double stranded UDG-half	1240k	2.9711	1013220	26.8699	0.0478	70.46	F						0.01	H5a1			PASS
ind2 M32 S113	HAMZ3_V175	Tooth	MDM002	Midlum	Friesland	Netherlands	53.1813	5.4525	420-565 calCE			Jena	double stranded UDG-half	Shotgun	1.3984	914084	36.8782	0.0749	68.83	F						0.01	J1c3			PASS
ind3 M33 S114	HAMZ3_V177	Tooth	MDM003	Midlum	Friesland	Netherlands	53.1813	5.4525	399-539 calCE			Jena	double stranded UDG-half	1240k	1.6241	838257	24.5907	0.0373	70.61	F						0.01	U5b2b3			PASS
ind6 M37 S134	HAMZ3_V257	Tooth	MDM004	Midlum	Friesland	Netherlands	53.1813	5.4525	538-645 calCE			Jena	double stranded UDG-half	1240k	1.51	792658	15.3172	0.0582	66.13	F						0.01	K2a6			PASS
ind7 M39 S147	HAMZ3_V258	Tooth	MDM005	Midlum	Friesland	Netherlands	53.1813	5.4525	431-635 calCE			Jena	double stranded UDG-half	Shotgun	2.5827	1117467	119.101	0.1079	67.5	F						0.01	U4a1a			PASS
ind4 M41 S122	HAMZ3_V215	Tooth	MDM006	Midlum	Friesland	Netherlands	53.1813	5.4525	396-539 calCE			Jena	double stranded UDG-half	Shotgun	0.529	522527	52.6171	0.1173	63.17	F						0.01	H1			PASS
ind5 M35 S132	HAMZ3_V214	Tooth	MDM007	Midlum	Friesland	Netherlands	53.1813	5.4525	428-609 calCE			Jena	double stranded UDG-half	1240k	2.4053	947104	63.1951	0.0993	65.34	F						0.01	H5b1			PASS
V0551	GMK-S266	Tooth	GRO001	Groningen	Groningen	Netherlands	53.2173	6.56552	1025-1160 calCE			Jena	single stranded non-UDG	1240k	1.1356	719617	15.069	0.0556	68.78	F						0.01	H1a1			PASS
V0556	GMK-S272	Tooth	GRO002	Groningen	Groningen	Netherlands	53.2173	6.56552	775-995 calCE			Jena	single stranded non-UDG	1240k	1.3493	778965	22.5481	0.039	70.61	M	0.004083	I2a1a1b1a1~	Y4231			0.01	U5a1i1			PASS
V0568	GMK-S279	Tooth	GRO004	Groningen	Groningen	Netherlands	53.2173	6.56552	<1100 CE			Jena	single stranded non-UDG	1240k	0.1824	187582	44.6763	0.029	72.1	F						0.01	J1c2c			PASS
V0592	GMK-S281	Tooth	GRO005	Groningen	Groningen	Netherlands	53.2173	6.56552	1037-1043 calCE			Jena	single stranded non-UDG	1240k	1.4619	788670	11.7696	0.0677	63.97	M	0.002936	R1b1a1b1a1a2	P312	R1b1a1b1a1a2c1a1a1a1a1~	BY192.1	0.01	U5b1b1			PASS
V0604	GMK-S285	Tooth	GRO006	Groningen	Groningen	Netherlands	53.2173	6.56552	<1037 CE			Jena	single stranded non-UDG	1240k	0.3207	303116	7.08262	0.051	70.79	F						0.01	T2b			PASS
V0773	GMK-S371	Tooth	GRO007	Groningen	Groningen	Netherlands	53.2173	6.56552	985-1030 calCE			Jena	double stranded UDG-half	1240k	2.3853	900194	10.4137	0.0898	63.58	M	0.004153	R1b1a1b1a1a1	U106	R1b1a1b1a1a1b	Z19	0.01	U7b			PASS
V0772	GMK-S372	Tooth	GRO008	Groningen	Groningen	Netherlands	53.2173	6.56552	995-1030 calCE			Jena	double stranded UDG-half	1240k	1.3844	786969	18.0689	0.0353	71.24	M	0.002578	R1b1a1b1a1a1	U106	R1b1a1b1a1a1e1a	S25186	0.01	J2b1a3			PASS
V0805	GMK-S391	Tooth	GRO010	Groningen	Groningen	Netherlands	53.2173	6.56552	915-1030 calCE			Jena	double stranded UDG-half	1240k	2.2142	943536	16.2914	0.0561	69.19	F						0.01	J2a1a1a2			PASS
V1076	GMK-S482	Tooth	GRO012	Groningen	Groningen	Netherlands	53.2173	6.56552	855-960 calCE			Jena	double stranded UDG-half	1240k	1.8039	885451	11.0322	0.0396	70.26	M	0.003135	R1b1a1b1a1a1a1	AM01884			0.01	T2b1			PASS
V1053	GMK-S497	Tooth	GRO013	Groningen	Groningen	Netherlands	53.2173	6.56552	790-975 calCE			Jena	double stranded UDG-half	1240k	2.0279	926421	18.4532	0.0637	69.36	M	0.000266	R1b1a1b1a1a	L151	R1b1a1b1a1a1c2b3	S23189	0.02	T1a1b			PASS
V1071	GMK-S506	Tooth	GRO014	Groningen	Groningen	Netherlands	53.2173	6.56552	790-975 calCE			Jena	single stranded non-UDG	1240k	2.2738	952164	21.5638	0.0631	68.22	F						0.01	J2a1a1a2			PASS
V1073	GMK-S507	Tooth	GRO015	Groningen	Groningen	Netherlands	53.2173	6.56552	<1050 CE			Jena	single stranded non-UDG	1240k	1.6965	861687	17.1764	0.0629	70.91	F						0.01	J2a1a1a2	Netherlands, Groningen Family A (2 members) (1d: GRO015-GRO016)		PASS
V1104	GMK-S508	Tooth	GRO016	Groningen	Groningen	Netherlands	53.2173	6.56552	<1100 CE			Jena	single stranded non-UDG	1240k	1.6364	850655	26.643	0.0324	71.85	M	-0.000141	R1b1a1b1a1a1	U106	R1b1a1b1a1a1c2b2a1b6	S26063	0.01	J2a1a1a2	Netherlands, Groningen Family A (2 members) (1d: GRO015-GRO016)		PASS
V1119	GMK-S550	Tooth	GRO017	Groningen	Groningen	Netherlands	53.2173	6.56552	775-975 calCE			Jena	single stranded non-UDG	1240k	1.939	847666	14.8314	0.0751	68.08	M	0.001839	R1b1a1b	L51	R1b1a1b1a2a	CTS6889	0.01	J1b1a1+146C			PASS
V1135	GMK-S559	Tooth	GRO019	Groningen	Groningen	Netherlands	53.2173	6.56552	875-1015 calCE			Jena	single stranded non-UDG	1240k	0.418	372770	3.7808	0.0558	70.76	M	0.01271	I2a1b1a2b1a~	CTS10743	I2a1b1a2b1a1a2~	Y7148	0.01	K1a4d			PASS
V1140	GMK-S559	Tooth	GRO020	Groningen	Groningen	Netherlands	53.2173	6.56552	<1100 CE			Jena	double stranded UDG-half	1240k	0.1844	188609	4.90899	0.0463	71.54	F						0.01	J2a1a1a2			PASS
V1254	GMK-S599	Tooth	GRO021	Groningen	Groningen	Netherlands	53.2173	6.56552	695-940 calCE			Jena	double stranded UDG-half	1240k	1.3738	768316	37.2177	0.0365	71.99	M	0.00096	I1~	FGC7747	I1a1b1a1b3a~	FGC21579	0	J1c			PASS
V1253	GMK-S666	Tooth	GRO023	Groningen	Groningen	Netherlands	53.2173	6.56552	660-800 calCE			Jena	double stranded UDG-half	1240k	2.4899	968771	10.8537	0.076	63.96	M	0.000319	R1b1a1b1a1a1c2b1b	Z350	R1b1a1b1a1a1c2b1b4	S3251.2	0.01	T2b8			PASS
V079	GMK96-S80	Tooth	GRO024	Groningen	Groningen	Netherlands	53.2173	6.56552	985-1155 calCE			Jena	double stranded UDG-half	1240k	2.4622	985405	15.2831	0.0706	66.38	M	0.002622	R1b1a1b1a1a2a1b1a1a~	CTS8289			0.01	H3b7			PASS

## Sheet: S2.1
Table S2.1. mtDNA haplogroup for published and newly reported ancient samples from nothwestern Europe.
Sample Name	Major Haplogroup	Haplogroup	Macrogroup	Country	Area	Region	Site	Publication
I16430	H	H61	England_BA_IA	England	Channel Islands	Channel Islands	Alderney, Longis Common	Patterson 2022
I16505	H	H61	England_BA_IA	England	Channel Islands	Channel Islands	Alderney, Longis Common	Patterson 2022
I26628	H	H61	England_BA_IA	England	Channel Islands	Channel Islands	Alderney, Longis Common	Patterson 2022
I26629	U	U5a1b1	England_BA_IA	England	Channel Islands	Channel Islands	Alderney, Longis Common	Patterson 2022
I26630	H	H61	England_BA_IA	England	Channel Islands	Channel Islands	Alderney, Longis Common	Patterson 2022
5550	X	X2b+226	England_BA_IA	England	East Midlands	Derbyshire	Brassington, Carsington Pasture Cave	OlaldeNature2018
I12770	H	H3b1b1	England_BA_IA	England	East Midlands	Derbyshire	Brassington, Carsington Pasture Cave	Patterson 2022
I12771	U	U5b2a2a	England_BA_IA	England	East Midlands	Derbyshire	Brassington, Carsington Pasture Cave	Patterson 2022
I12774	H	H10b	England_BA_IA	England	East Midlands	Derbyshire	Brassington, Carsington Pasture Cave	Patterson 2022
I12775	U	U5a1b1e	England_BA_IA	England	East Midlands	Derbyshire	Brassington, Carsington Pasture Cave	Patterson 2022
I12776	U	U4a2c	England_BA_IA	England	East Midlands	Derbyshire	Brassington, Carsington Pasture Cave	Patterson 2022
I12778	H	H4a1a2	England_BA_IA	England	East Midlands	Derbyshire	Brassington, Carsington Pasture Cave	Patterson 2022
I12779	T	T2b4c	England_BA_IA	England	East Midlands	Derbyshire	Brassington, Carsington Pasture Cave	Patterson 2022
I3014	H	H	England_BA_IA	England	East Midlands	Derbyshire	Brassington, Carsington Pasture Cave	Patterson 2022
I20620	T	T2a1b1	England_BA_IA	England	East Midlands	Derbyshire	Fin Cop	Patterson 2022
I20621	T	T2c1d1	England_BA_IA	England	East Midlands	Derbyshire	Fin Cop	Patterson 2022
I20622	T	T2c1d1	England_BA_IA	England	East Midlands	Derbyshire	Fin Cop	Patterson 2022
I20623	V	V2b	England_BA_IA	England	East Midlands	Derbyshire	Fin Cop	Patterson 2022
I20624	U	U2e1a1	England_BA_IA	England	East Midlands	Derbyshire	Fin Cop	Patterson 2022
I20625	T	T1a1	England_BA_IA	England	East Midlands	Derbyshire	Fin Cop	Patterson 2022
I20626	H	H7b	England_BA_IA	England	East Midlands	Derbyshire	Fin Cop	Patterson 2022
I20627	V	V2b	England_BA_IA	England	East Midlands	Derbyshire	Fin Cop	Patterson 2022
I20628	N1	I2a	England_BA_IA	England	East Midlands	Derbyshire	Fin Cop	Patterson 2022
I20630_d	H	H1au1b	England_BA_IA	England	East Midlands	Derbyshire	Fin Cop	Patterson 2022
I20631	V	V2b	England_BA_IA	England	East Midlands	Derbyshire	Fin Cop	Patterson 2022
I20632	V	V2b	England_BA_IA	England	East Midlands	Derbyshire	Fin Cop	Patterson 2022
I20634	K	K2b1a1a	England_BA_IA	England	East Midlands	Derbyshire	Fin Cop	Patterson 2022
1647	H	H1e1a	England_BA_IA	England	East Midlands	Derbyshire	Willington, Dairy Farm	OlaldeNature2018
227	K	K1a1b1	England_BA_IA	England	East Midlands	Lincolnshire	Langtoft	OlaldeNature2018
228	T	T2b4+152	England_BA_IA	England	East Midlands	Lincolnshire	Langtoft	OlaldeNature2018
1648	K	K2a	England_BA_IA	England	East Midlands	Lincolnshire	West Deeping	OlaldeNature2018
87	U	U5b2a1a	England_BA_IA	England	England East	Bedfordshire	Biddenham Loop	OlaldeNature2018
88	U	U5b2a1a	England_BA_IA	England	England East	Bedfordshire	Biddenham Loop	OlaldeNature2018
233	U	U5a1d1	England_BA_IA	England	England East	Bedfordshire	Biddenham Loop	OlaldeNature2018
234	J	J1c2	England_BA_IA	England	England East	Bedfordshire	Biddenham Loop	OlaldeNature2018
235	U	U5a1a1	England_BA_IA	England	England East	Bedfordshire	Biddenham Loop	OlaldeNature2018
236	U	U5a2c	England_BA_IA	England	England East	Bedfordshire	Biddenham Loop	OlaldeNature2018
237	T	T2b	England_BA_IA	England	England East	Bedfordshire	Biddenham Loop	OlaldeNature2018
238	U	U4a	England_BA_IA	England	England East	Bedfordshire	Biddenham Loop	OlaldeNature2018
239	T	T1a1	England_BA_IA	England	England East	Bedfordshire	Biddenham Loop	OlaldeNature2018
I11150	H	H15a1	England_BA_IA	England	England East	Bedfordshire	Broom Quarry	Patterson 2022
I11151	K	K1a+195	England_BA_IA	England	England East	Bedfordshire	Broom Quarry	Patterson 2022
I16597	H	H1+16355	England_BA_IA	England	England East	Bedfordshire	Broom Quarry	Patterson 2022
I21293	J	J1c1b	England_BA_IA	England	England East	Bedfordshire	Broom Quarry	Patterson 2022
I19047	H	H2a	England_BA_IA	England	England East	Cambridgeshire	Babraham Research Campus (ARC05), ARES site	Patterson 2022
231	H	H1	England_BA_IA	England	England East	Cambridgeshire	Fordham	OlaldeNature2018
730	K	K1a1b1b	England_BA_IA	England	England East	Cambridgeshire	Hinxton	SchiffelsNatureCommunications2016
733	H	H1ag1	England_BA_IA	England	England East	Cambridgeshire	Hinxton	SchiffelsNatureCommunications2016
739	H	H1e	England_BA_IA	England	England East	Cambridgeshire	Linton	SchiffelsNatureCommunications2016
I19044	K	K1a+195	England_BA_IA	England	England East	Cambridgeshire	Marshall's Jaguar Land Rover New Showroom (JLU15)	Patterson 2022
I19045	U	U4a2	England_BA_IA	England	England East	Cambridgeshire	Marshall's Jaguar Land Rover New Showroom (JLU15)	Patterson 2022
I19046	H	H1t	England_BA_IA	England	England East	Cambridgeshire	Marshall's Jaguar Land Rover New Showroom (JLU15)	Patterson 2022
226	W	W1+119	England_BA_IA	England	England East	Cambridgeshire	Needingworth Quarry, Over Narrows	OlaldeNature2018
229	J	J1c1	England_BA_IA	England	England East	Cambridgeshire	Needingworth Quarry, Over Narrows	OlaldeNature2018
230	H	H13a1a	England_BA_IA	England	England East	Cambridgeshire	Needingworth Quarry, Over Narrows	OlaldeNature2018
1649	R	R1a1a	England_BA_IA	England	England East	Cambridgeshire	Needingworth Quarry, Over Narrows	OlaldeNature2018
1650	U	U5a2c3a	England_BA_IA	England	England East	Cambridgeshire	Needingworth Quarry, Over Narrows	OlaldeNature2018
I11152	U	U3a1	England_BA_IA	England	England East	Cambridgeshire	Over	Patterson 2022
I11149	V	V	England_BA_IA	England	England East	Cambridgeshire	Teversham (Marshall's) Evaluation	Patterson 2022
1712	T	T2b	England_BA_IA	England	England East	Cambridgeshire	Trumpington Meadows	OlaldeNature2018
1823	T	T2b	England_BA_IA	England	England East	Cambridgeshire	Trumpington Meadows	OlaldeNature2018
I11153	H	H3b	England_BA_IA	England	England East	Cambridgeshire	Trumpington Meadows	Patterson 2022
I11154	H	H5a1	England_BA_IA	England	England East	Cambridgeshire	Trumpington Meadows	Patterson 2022
I13687	W	W1c	England_BA_IA	England	England East	Cambridgeshire	Trumpington Meadows	Patterson 2022
I13727	T	T1a1	England_BA_IA	England	England East	Cambridgeshire	Trumpington Meadows	Patterson 2022
I13728	T	T2a1a	England_BA_IA	England	England East	Cambridgeshire	Trumpington Meadows	Patterson 2022
I13729	H	H1ag1	England_BA_IA	England	England East	Cambridgeshire	Trumpington Meadows	Patterson 2022
232	H	H1a3	England_BA_IA	England	England East	Cambridgeshire	Trumpington, Clay Farm	OlaldeNature2018
247	U	U5a2c2	England_BA_IA	England	England East	Cambridgeshire	Trumpington, Clay Farm	OlaldeNature2018
I11156	J	J1c3	England_BA_IA	England	England East	Cambridgeshire	Whittlesey, Bradley Fen	Patterson 2022
I11997	X	X2b+226	England_BA_IA	England	England East	Cambridgeshire	Whittlesey, Bradley Fen	Patterson 2022
I20997	X	X2b4a	England_BA_IA	England	England North	Cumbria	England, Cumbria, Ulverston, Birkrigg Common	Patterson 2022
2105	U	U2e1b	England_BA_IA	England	England North	Durham	Blaydon, Tyne and Wear, Bewes Hill	OlaldeNature2018
I16620	H	H1bs	England_BA_IA	England	England North	Durham	Hartlepool, Catcote	Patterson 2022
243	H	H1c	England_BA_IA	England	England North	Durham	Stockton-on-Tees, Windmill Fields	OlaldeNature2018
2024	U	U5a1a1	England_BA_IA	England	England North	Durham	Stockton-on-Tees, Windmill Fields	OlaldeNature2018
2232	N1	N1a1a1a2	England_BA_IA	England	England North	Durham	Stockton-on-Tees, Windmill Fields	OlaldeNature2018
5554	T	T2b	England_BA_IA	England	England North	Durham	Stockton-on-Tees, Windmill Fields	OlaldeNature2018
2108	H	H1bs	England_BA_IA	England	England North	Northumberland	Barrasford, Reaverhill	OlaldeNature2018
2104	K	K2a	England_BA_IA	England	England North	Northumberland	Hexham Golf Course	OlaldeNature2018
6132	J	J1c1b1	England_BA_IA	England	England North	Northumberland	Low Hauxley	OlaldeNature2018
6133	H	H1+16189	England_BA_IA	England	England North	Northumberland	Low Hauxley	OlaldeNature2018
825	U	U5a1a2a	England_BA_IA	England	England North	Tyne and Wear	Sunderland, Hasting Hill	OlaldeNature2018
2106	U	U5b2b2	England_BA_IA	England	England North	Tyne and Wear	Sunderland, Hasting Hill	OlaldeNature2018
1576	H	H6a1a	England_BA_IA	England	England North	Yorkshire	Driffield Terrace	MartinianoNatureCommunications2016
1577	H	H5	England_BA_IA	England	England North	Yorkshire	Driffield Terrace	MartinianoNatureCommunications2016
1578	H	H1bs	England_BA_IA	England	England North	Yorkshire	Driffield Terrace	MartinianoNatureCommunications2016
1579	J	J1c3e2	England_BA_IA	England	England North	Yorkshire	Driffield Terrace	MartinianoNatureCommunications2016
1580	H	H	England_BA_IA	England	England North	Yorkshire	Driffield Terrace	MartinianoNatureCommunications2016
1581	H	H6a1b2	England_BA_IA	England	England North	Yorkshire	Driffield Terrace	MartinianoNatureCommunications2016
1582	J	J1b1a1	England_BA_IA	England	England North	Yorkshire	Driffield Terrace	MartinianoNatureCommunications2016
240	U	U5a1b	England_BA_IA	England	England North	Yorkshire	East Riding, North Ferriby, Melton Quarry	OlaldeNature2018
1583	U	U2e1e	England_BA_IA	England	England North	Yorkshire	East Riding, North Ferriby, Melton Quarry	MartinianoNatureCommunications2016
I22065	H	H	England_BA_IA	England	England North	Yorkshire East Riding	Burstwick	Patterson 2022
I22052	U	U2e2a1a	England_BA_IA	England	England North	Yorkshire East Riding	East Coast Pipeline (field 16)	Patterson 2022
I22060	H	H4a1a3a	England_BA_IA	England	England North	Yorkshire East Riding	East Coast Pipeline (field 9)	Patterson 2022
I0527	U	U2e1	England_BA_IA	England	England North	Yorkshire East Riding	East Riding, North Ferriby, Melton Quarry	Patterson 2022
I0525	U	U2e1e	England_BA_IA	England	England North	Yorkshire East Riding	Melton	Patterson 2022
I7629	H	H17	England_BA_IA	England	England North	Yorkshire East Riding	North Ferriby, Melton Quarry	Patterson 2022
I5502	H	H3	England_BA_IA	England	England North	Yorkshire East Riding	Nunburnholme Wold	Patterson 2022
I5503	U	U5b1c2	England_BA_IA	England	England North	Yorkshire East Riding	Nunburnholme Wold	Patterson 2022
I11033	H	H2a3b	England_BA_IA	England	England North	Yorkshire East Riding	Pocklington (Burnby Lane)	Patterson 2022
I11034	H	H2a3b	England_BA_IA	England	England North	Yorkshire East Riding	Pocklington (Burnby Lane)	Patterson 2022
I12411	H	H2a3b	England_BA_IA	England	England North	Yorkshire East Riding	Pocklington (Burnby Lane)	Patterson 2022
I12412	K	K1c1a	England_BA_IA	England	England North	Yorkshire East Riding	Pocklington (Burnby Lane)	Patterson 2022
I12413	H	H2a3b	England_BA_IA	England	England North	Yorkshire East Riding	Pocklington (Burnby Lane)	Patterson 2022
I12414	H	H2a3b	England_BA_IA	England	England North	Yorkshire East Riding	Pocklington (Burnby Lane)	Patterson 2022
I12415	J	J1c9	England_BA_IA	England	England North	Yorkshire East Riding	Pocklington (Burnby Lane)	Patterson 2022
I13751	H	H2a3b	England_BA_IA	England	England North	Yorkshire East Riding	Pocklington (Burnby Lane)	Patterson 2022
I13752	J	J1c9	England_BA_IA	England	England North	Yorkshire East Riding	Pocklington (Burnby Lane)	Patterson 2022
I13753	H	H2a3b	England_BA_IA	England	England North	Yorkshire East Riding	Pocklington (Burnby Lane)	Patterson 2022
I13754	U	U5b2b3	England_BA_IA	England	England North	Yorkshire East Riding	Pocklington (Burnby Lane)	Patterson 2022
I13755	H	H2a3b	England_BA_IA	England	England North	Yorkshire East Riding	Pocklington (Burnby Lane)	Patterson 2022
I13756	K	K1c1a	England_BA_IA	England	England North	Yorkshire East Riding	Pocklington (Burnby Lane)	Patterson 2022
I13757	T	T2c1d1a	England_BA_IA	England	England North	Yorkshire East Riding	Pocklington (Burnby Lane)	Patterson 2022
I13758	H	H2a3b	England_BA_IA	England	England North	Yorkshire East Riding	Pocklington (Burnby Lane)	Patterson 2022
I13759	H	H2a3b	England_BA_IA	England	England North	Yorkshire East Riding	Pocklington (Burnby Lane)	Patterson 2022
I13760	H	H2a3b	England_BA_IA	England	England North	Yorkshire East Riding	Pocklington (Burnby Lane)	Patterson 2022
I14099	H	H2a3b	England_BA_IA	England	England North	Yorkshire East Riding	Pocklington (Burnby Lane)	Patterson 2022
I14100	J	J1c9	England_BA_IA	England	England North	Yorkshire East Riding	Pocklington (Burnby Lane)	Patterson 2022
I14101	H	H2a3b	England_BA_IA	England	England North	Yorkshire East Riding	Pocklington (Burnby Lane)	Patterson 2022
I14102	K	K1c1a	England_BA_IA	England	England North	Yorkshire East Riding	Pocklington (Burnby Lane)	Patterson 2022
I14103	H	H53	England_BA_IA	England	England North	Yorkshire East Riding	Pocklington (Burnby Lane)	Patterson 2022
I14104	H	H	England_BA_IA	England	England North	Yorkshire East Riding	Pocklington (Burnby Lane)	Patterson 2022
I14105	H	H2a3b	England_BA_IA	England	England North	Yorkshire East Riding	Pocklington (Burnby Lane)	Patterson 2022
I14106	K	K1c1a	England_BA_IA	England	England North	Yorkshire East Riding	Pocklington (Burnby Lane)	Patterson 2022
I14107	K	K1c1a	England_BA_IA	England	England North	Yorkshire East Riding	Pocklington (Burnby Lane)	Patterson 2022
I14108	V	V2a	England_BA_IA	England	England North	Yorkshire East Riding	Pocklington (Burnby Lane)	Patterson 2022
I5504	T	T1a1	England_BA_IA	England	England North	Yorkshire East Riding	Pocklington (Burnby Lane)	Patterson 2022
I5505	V	V16	England_BA_IA	England	England North	Yorkshire East Riding	Pocklington (Burnby Lane)	Patterson 2022
I5506	K	K1c1a	England_BA_IA	England	England North	Yorkshire East Riding	Pocklington (Burnby Lane)	Patterson 2022
I5507	H	H2a3b	England_BA_IA	England	England North	Yorkshire East Riding	Pocklington (Burnby Lane)	Patterson 2022
I5508	J	J1c9	England_BA_IA	England	England North	Yorkshire East Riding	Pocklington (Burnby Lane)	Patterson 2022
I5509	K	K1c1a	England_BA_IA	England	England North	Yorkshire East Riding	Pocklington (Burnby Lane)	Patterson 2022
I5510	K	K1c1a	England_BA_IA	England	England North	Yorkshire East Riding	Pocklington (Burnby Lane)	Patterson 2022
I5511	J	J1c9	England_BA_IA	England	England North	Yorkshire East Riding	Pocklington (Burnby Lane)	Patterson 2022
I18606	K	K1b1a1	England_BA_IA	England	England North	Yorkshire East Riding	Thornholme, East Coast Pipeline (field 10)	Patterson 2022
I19220	H	H3g1	England_BA_IA	England	England North	Yorkshire East Riding	Thornholme, East Coast Pipeline (field 10)	Patterson 2022
I14327	H	H5	England_BA_IA	England	England North	Yorkshire East Riding	Thornholme, East Coast Pipeline (field 16)	Patterson 2022
I22055	K	K1b1a1c1	England_BA_IA	England	England North	Yorkshire East Riding	Thornholme, East Coast Pipeline (field 16)	Patterson 2022
I22056	H	H4a1a3a	England_BA_IA	England	England North	Yorkshire East Riding	Thornholme, East Coast Pipeline (field 16)	Patterson 2022
I22057	H	H2a1k	England_BA_IA	England	England North	Yorkshire East Riding	Thornholme, East Coast Pipeline (field 16)	Patterson 2022
I22064	H	H4a1a3a	England_BA_IA	England	England North	Yorkshire East Riding	Thornholme, East Coast Pipeline (field 16)	Patterson 2022
I22062	K	K1a+195	England_BA_IA	England	England North	Yorkshire East Riding	Thornholme, Town Pasture	Patterson 2022
I16403	K	K2a	England_BA_IA	England	England North	Yorkshire North	Cockerham, Elbolton Cave	Patterson 2022
I16394	K	K1c1	England_BA_IA	England	England North	Yorkshire North	Grassington, 3 Barrow Sites	Patterson 2022
I16395	U	U5b1	England_BA_IA	England	England North	Yorkshire North	Grassington, 3 Barrow Sites	Patterson 2022
I16396	K	K1a4a1	England_BA_IA	England	England North	Yorkshire North	Grassington, 3 Barrow Sites	Patterson 2022
I16400	U	U3a1	England_BA_IA	England	England North	Yorkshire North	Grassington, 3 Barrow Sites	Patterson 2022
6041	J	J1c5f	England_BA_IA	England	England North	Yorkshire North	Ingleton, Raven Scar Cave	OlaldeNature2018
I12936	J	J1c5f	England_BA_IA	England	England North	Yorkshire North	Raven Scar Cave	Patterson 2022
I16459_d	H	H	England_BA_IA	England	England North	Yorkshire North	Raven Scar Cave	Patterson 2022
I16467_d	U	U5a1g1	England_BA_IA	England	England North	Yorkshire North	Raven Scar Cave	Patterson 2022
I16469	H	H3+152	England_BA_IA	England	England North	Yorkshire North	Raven Scar Cave	Patterson 2022
I14096	H	H4a1a2a	England_BA_IA	England	England North	Yorkshire North	Scorton Quarry	Patterson 2022
I14097	H	H66a1	England_BA_IA	England	England North	Yorkshire North	Scorton Quarry	Patterson 2022
I19587	K	K2a	England_BA_IA	England	England North	Yorkshire North	Scorton Quarry	Patterson 2022
2025	U	U5b1d2	England_BA_IA	England	England North	Yorkshire North	Staxton, Staxton Beacon	OlaldeNature2018
I14837	K	K1a4a1c	England_BA_IA	England	England North	Yorkshire West	Dalton Parlours	Patterson 2022
I14347	K	K2a	England_BA_IA	England	England North	Yorkshire West	Wattle Syke	Patterson 2022
I14348	U	U3a1c	England_BA_IA	England	England North	Yorkshire West	Wattle Syke	Patterson 2022
I14351	K	K2a	England_BA_IA	England	England North	Yorkshire West	Wattle Syke	Patterson 2022
I14352	K	K2a	England_BA_IA	England	England North	Yorkshire West	Wattle Syke	Patterson 2022
I14353	U	U5b2a1a1	England_BA_IA	England	England North	Yorkshire West	Wattle Syke	Patterson 2022
I14359	J	J1c1	England_BA_IA	England	England North	Yorkshire West	Wattle Syke	Patterson 2022
I14360	J	J1c1	England_BA_IA	England	England North	Yorkshire West	Wattle Syke	Patterson 2022
5893	H	H2a3	England_BA_IA	England	England South East	Hampshire	Barton-Stacey Pipeline	OlaldeNature2018
I13717	U	U5a1a1	England_BA_IA	England	England South East	Hampshire	Barton-Stacey Pipeline	Patterson 2022
I16609	J	J1c2e	England_BA_IA	England	England South East	Hampshire	Middle Wallop, Suddern Farm	Patterson 2022
I16611	H	H1c	England_BA_IA	England	England South East	Hampshire	Middle Wallop, Suddern Farm	Patterson 2022
I17261	R	R0a	England_BA_IA	England	England South East	Hampshire	Middle Wallop, Suddern Farm	Patterson 2022
I17262	T	T2b	England_BA_IA	England	England South East	Hampshire	Middle Wallop, Suddern Farm	Patterson 2022
I20982	J	J1c3	England_BA_IA	England	England South East	Hampshire	Middle Wallop, Suddern Farm	Patterson 2022
I20983	H	H3b+16129	England_BA_IA	England	England South East	Hampshire	Middle Wallop, Suddern Farm	Patterson 2022
I20984	H	H1j6	England_BA_IA	England	England South East	Hampshire	Middle Wallop, Suddern Farm	Patterson 2022
I20985	U	U4a3a	England_BA_IA	England	England South East	Hampshire	Middle Wallop, Suddern Farm	Patterson 2022
I20986	HV	HV0+195	England_BA_IA	England	England South East	Hampshire	Middle Wallop, Suddern Farm	Patterson 2022
I20987	U	U5b2b3	England_BA_IA	England	England South East	Hampshire	Middle Wallop, Suddern Farm	Patterson 2022
I16612	H	H3	England_BA_IA	England	England South East	Hampshire	Nether Wallop, Danebury	Patterson 2022
I16613	J	J1b1a1	England_BA_IA	England	England South East	Hampshire	Nether Wallop, Danebury	Patterson 2022
I17263	J	J1c1c	England_BA_IA	England	England South East	Hampshire	Nether Wallop, Danebury	Patterson 2022
I17264	U	U2e1f1	England_BA_IA	England	England South East	Hampshire	Nether Wallop, Danebury	Patterson 2022
I17266	U	U5b1b1+@16192	England_BA_IA	England	England South East	Hampshire	Nether Wallop, Danebury	Patterson 2022
I17267	V	V	England_BA_IA	England	England South East	Hampshire	Nether Wallop, Danebury	Patterson 2022
I20988	T	T2b19	England_BA_IA	England	England South East	Hampshire	Nether Wallop, Danebury	Patterson 2022
I20989	K	K1c1	England_BA_IA	England	England South East	Hampshire	Nether Wallop, Danebury	Patterson 2022
I20990	J	J1c1b1a	England_BA_IA	England	England South East	Hampshire	Nether Wallop, Danebury	Patterson 2022
I17258	K	K1a2	England_BA_IA	England	England South East	Hampshire	Stockbridge, New Buildings	Patterson 2022
I17259	H	H5a1	England_BA_IA	England	England South East	Hampshire	Stockbridge, New Buildings	Patterson 2022
I17260	U	U5a1a2a	England_BA_IA	England	England South East	Hampshire	Stockbridge, New Buildings	Patterson 2022
I19037	J	J1b1a1b	England_BA_IA	England	England South East	Hampshire	Winnall Down	Patterson 2022
I19040	H	H1m	England_BA_IA	England	England South East	Hampshire	Winnall Down	Patterson 2022
I19042	T	T2b33	England_BA_IA	England	England South East	Hampshire	Winnall Down	Patterson 2022
I19043	J	J1c1	England_BA_IA	England	England South East	Hampshire	Winnall Down	Patterson 2022
I14358	H	H3	England_BA_IA	England	England South East	Kent	Cliffs End Farm	Patterson 2022
I14377	U	U5b1b1d	England_BA_IA	England	England South East	Kent	Cliffs End Farm	Patterson 2022
I14378	N1	I2	England_BA_IA	England	England South East	Kent	Cliffs End Farm	Patterson 2022
I14379	T	T2c1d+152	England_BA_IA	England	England South East	Kent	Cliffs End Farm	Patterson 2022
I14380	T	T2e1	England_BA_IA	England	England South East	Kent	Cliffs End Farm	Patterson 2022
I14381	U	U5b2b1a1	England_BA_IA	England	England South East	Kent	Cliffs End Farm	Patterson 2022
I14742	H	H1+16189	England_BA_IA	England	England South East	Kent	Cliffs End Farm	Patterson 2022
I14743_d	N1	I4a	England_BA_IA	England	England South East	Kent	Cliffs End Farm	Patterson 2022
I14745	X	X2b	England_BA_IA	England	England South East	Kent	Cliffs End Farm	Patterson 2022
I14747	H	H3	England_BA_IA	England	England South East	Kent	Cliffs End Farm	Patterson 2022
I14857	H	H3an	England_BA_IA	England	England South East	Kent	Cliffs End Farm	Patterson 2022
I14858	J	J1c1	England_BA_IA	England	England South East	Kent	Cliffs End Farm	Patterson 2022
I14859	H	H7d3	England_BA_IA	England	England South East	Kent	Cliffs End Farm	Patterson 2022
I14860	X	X2b+226	England_BA_IA	England	England South East	Kent	Cliffs End Farm	Patterson 2022
I14861	V	V	England_BA_IA	England	England South East	Kent	Cliffs End Farm	Patterson 2022
I14862	H	H1	England_BA_IA	England	England South East	Kent	Cliffs End Farm	Patterson 2022
I14863	U	U5b1b1+@16192	England_BA_IA	England	England South East	Kent	Cliffs End Farm	Patterson 2022
I14864	T	T2b	England_BA_IA	England	England South East	Kent	Cliffs End Farm	Patterson 2022
I14865	H	H	England_BA_IA	England	England South East	Kent	Cliffs End Farm	Patterson 2022
I14866	H	H1at1	England_BA_IA	England	England South East	Kent	Cliffs End Farm	Patterson 2022
I13615	H	H1c	England_BA_IA	England	England South East	Kent	East Kent Access Road	Patterson 2022
I13616	H	H1b1+16362	England_BA_IA	England	England South East	Kent	East Kent Access Road	Patterson 2022
I13710	N1	I4a	England_BA_IA	England	England South East	Kent	East Kent Access Road	Patterson 2022
I13711	H	H61	England_BA_IA	England	England South East	Kent	East Kent Access Road	Patterson 2022
I13712	U	U5b2b3a	England_BA_IA	England	England South East	Kent	East Kent Access Road	Patterson 2022
I13713	H	H1c	England_BA_IA	England	England South East	Kent	East Kent Access Road	Patterson 2022
I13714	H	H1c8	England_BA_IA	England	England South East	Kent	East Kent Access Road	Patterson 2022
I13730	H	H1bb	England_BA_IA	England	England South East	Kent	East Kent Access Road	Patterson 2022
I13731	U	U5a1a1g	England_BA_IA	England	England South East	Kent	East Kent Access Road	Patterson 2022
I13732	U	U5b2c1	England_BA_IA	England	England South East	Kent	East Kent Access Road	Patterson 2022
I19869	T	T1a1	England_BA_IA	England	England South East	Kent	East Kent Access Road	Patterson 2022
I19870	T	T1a1	England_BA_IA	England	England South East	Kent	East Kent Access Road	Patterson 2022
I19872	H	H13a1a1	England_BA_IA	England	England South East	Kent	East Kent Access Road	Patterson 2022
I19873	U	U5b2b	England_BA_IA	England	England South East	Kent	East Kent Access Road	Patterson 2022
I19874	H	H1ax	England_BA_IA	England	England South East	Kent	East Kent Access Road	Patterson 2022
I19907	U	U2e1a1	England_BA_IA	England	England South East	Kent	East Kent Access Road	Patterson 2022
I19908	K	K2b1a	England_BA_IA	England	England South East	Kent	East Kent Access Road	Patterson 2022
I19909	T	T1a1+@152	England_BA_IA	England	England South East	Kent	East Kent Access Road	Patterson 2022
I19910	U	U4a2	England_BA_IA	England	England South East	Kent	East Kent Access Road	Patterson 2022
I19911	K	K1a4a1	England_BA_IA	England	England South East	Kent	East Kent Access Road	Patterson 2022
I19912	H	H1bs	England_BA_IA	England	England South East	Kent	East Kent Access Road	Patterson 2022
I19913	J	J1c2e	England_BA_IA	England	England South East	Kent	East Kent Access Road	Patterson 2022
I19914	H	H3g1	England_BA_IA	England	England South East	Kent	East Kent Access Road	Patterson 2022
I19915	K	K1c1	England_BA_IA	England	England South East	Kent	East Kent Access Road	Patterson 2022
I1774	U	U4b1a2	England_BA_IA	England	England South East	Kent	Isle of Sheppey, Neats Court	Patterson 2022
I13617	H	H	England_BA_IA	England	England South East	Kent	Margetts Pit	Patterson 2022
I13716	H	H11a	England_BA_IA	England	England South East	Kent	Margetts Pit	Patterson 2022
I18599	H	H	England_BA_IA	England	England South East	Kent	Sittingbourne, Highsted	Patterson 2022
837	J	J1c3+189	England_BA_IA	England	England South East	Kent	Thanet	OlaldeNature2018
2101	U	U5a1b1a	England_BA_IA	England	England South East	Kent	Thanet	OlaldeNature2018
2102	U	U5b2b	England_BA_IA	England	England South East	Kent	Thanet	OlaldeNature2018
5414	U	U5a1d2a	England_BA_IA	England	England South East	Kent	Thanet	OlaldeNature2018
6048	T	T2b	England_BA_IA	England	England South East	London	Mortlake, River Thames Skulls	OlaldeNature2018
I3083	R	R	England_BA_IA	England	England South East	London	River Thames, Putney Foreshore	Patterson 2022
5552	H	H6a	England_BA_IA	England	England South East	London	Syon Reach, River Thames Skulls	OlaldeNature2018
5411	K	K1a1b1g	England_BA_IA	England	England South East	Oxfordshire	Abington, Spring Road cemetery	OlaldeNature2018
244	V	V10b	England_BA_IA	England	England South East	Oxfordshire	Radley, Barrow Hills	OlaldeNature2018
I20582	H	H10	England_BA_IA	England	England South East	Oxfordshire	Stanton Harcourt, Gravelly Guy	Patterson 2022
I20583	K	K1a4a1	England_BA_IA	England	England South East	Oxfordshire	Stanton Harcourt, Gravelly Guy	Patterson 2022
I20584	K	K1a4a1	England_BA_IA	England	England South East	Oxfordshire	Stanton Harcourt, Gravelly Guy	Patterson 2022
I21271	W	W1c	England_BA_IA	England	England South East	Oxfordshire	Stanton Harcourt, Gravelly Guy	Patterson 2022
I21272	V	V	England_BA_IA	England	England South East	Oxfordshire	Stanton Harcourt, Gravelly Guy	Patterson 2022
I21274	K	K1a4a1	England_BA_IA	England	England South East	Oxfordshire	Stanton Harcourt, Gravelly Guy	Patterson 2022
I21275	K	K1a4a1	England_BA_IA	England	England South East	Oxfordshire	Stanton Harcourt, Gravelly Guy	Patterson 2022
I21276	K	K1a4a1	England_BA_IA	England	England South East	Oxfordshire	Stanton Harcourt, Gravelly Guy	Patterson 2022
I21277	K	K1a4a1	England_BA_IA	England	England South East	Oxfordshire	Stanton Harcourt, Gravelly Guy	Patterson 2022
I14800	J	J2b1	England_BA_IA	England	England South East	Oxfordshire	Thame	Patterson 2022
I14801	X	X2b+226	England_BA_IA	England	England South East	Oxfordshire	Thame	Patterson 2022
I14802	X	X2d	England_BA_IA	England	England South East	Oxfordshire	Thame	Patterson 2022
I14803	H	H2a1	England_BA_IA	England	England South East	Oxfordshire	Thame	Patterson 2022
I14804	H	H1o	England_BA_IA	England	England South East	Oxfordshire	Thame	Patterson 2022
I14806	H	H1bb	England_BA_IA	England	England South East	Oxfordshire	Thame	Patterson 2022
I14807	T	T1a1	England_BA_IA	England	England South East	Oxfordshire	Thame	Patterson 2022
I14808	H	H1	England_BA_IA	England	England South East	Oxfordshire	Thame	Patterson 2022
I14809	V	V7	England_BA_IA	England	England South East	Oxfordshire	Thame	Patterson 2022
1646	X	X2b6	England_BA_IA	England	England South East	Oxfordshire	Yarnton	OlaldeNature2018
5408	T	T2c1d+152	England_BA_IA	England	England South East	Oxfordshire	Yarnton	OlaldeNature2018
5409	K	K1b1a1	England_BA_IA	England	England South East	Oxfordshire	Yarnton	OlaldeNature2018
5410	K	K1a26	England_BA_IA	England	England South East	Oxfordshire	Yarnton	OlaldeNature2018
I19207	H	H	England_BA_IA	England	England South East	Oxfordshire	Yarnton	Patterson 2022
I19209	H	H	England_BA_IA	England	England South East	Oxfordshire	Yarnton	Patterson 2022
I19210	H	H1cg	England_BA_IA	England	England South East	Oxfordshire	Yarnton	Patterson 2022
I19211	H	H1	England_BA_IA	England	England South East	Oxfordshire	Yarnton	Patterson 2022
I20585	K	K1c1	England_BA_IA	England	England South East	Oxfordshire	Yarnton	Patterson 2022
I20586	J	J2b1a	England_BA_IA	England	England South East	Oxfordshire	Yarnton	Patterson 2022
I20587	K	K1a2a	England_BA_IA	England	England South East	Oxfordshire	Yarnton	Patterson 2022
I20588	V	V	England_BA_IA	England	England South East	Oxfordshire	Yarnton	Patterson 2022
I20589	V	V	England_BA_IA	England	England South East	Oxfordshire	Yarnton	Patterson 2022
I21178	T	T2b3+151	England_BA_IA	England	England South East	Oxfordshire	Yarnton	Patterson 2022
I21179	T	T2b	England_BA_IA	England	England South East	Oxfordshire	Yarnton	Patterson 2022
I21180	H	H7a1	England_BA_IA	England	England South East	Oxfordshire	Yarnton	Patterson 2022
I21181	H	H3	England_BA_IA	England	England South East	Oxfordshire	Yarnton	Patterson 2022
I21182	J	J1c2	England_BA_IA	England	England South East	Oxfordshire	Yarnton	Patterson 2022
I2448	U	U8a2	England_BA_IA	England	England South East	Oxfordshire	Yarnton	Patterson 2022
I16619	H	H49	England_BA_IA	England	England South East	Sussex	Brighton, Bevendean	Patterson 2022
I16617	H	H4a1a1a	England_BA_IA	England	England South East	Sussex	Brighton, Black Rock	Patterson 2022
I16615	K	K1c1	England_BA_IA	England	England South East	Sussex	Brighton, Coldean Lane, Varley Hall	Patterson 2022
5881	H	H4a1a1a	England_BA_IA	England	England South East	Sussex	Brighton, Ditchling Road	OlaldeNature2018
I14543	K	K1a4a1g	England_BA_IA	England	England South East	Sussex	Brighton, Ditchling Road	Patterson 2022
I16616	H	H13a1a1	England_BA_IA	England	England South East	Sussex	Brighton, Mile Oak	Patterson 2022
I14552_d	J	J1c2	England_BA_IA	England	England South East	Sussex	Brighton, Moulsecoomb	Patterson 2022
I14553	H	H5c	England_BA_IA	England	England South East	Sussex	Brighton, Roedean Crescent	Patterson 2022
I14550	H	H3+152	England_BA_IA	England	England South East	Sussex	Brighton, Slonk Hill	Patterson 2022
I14551	H	H6a1a	England_BA_IA	England	England South East	Sussex	Brighton, Slonk Hill	Patterson 2022
I7632	H	H1	England_BA_IA	England	England South East	Sussex	Brighton, Slonk Hill	Patterson 2022
I16618	K	K1a4	England_BA_IA	England	England South East	Sussex	Brighton, Surrendon Road	Patterson 2022
I14549	H	H1	England_BA_IA	England	England South East	Sussex	Brighton, Woodingdean	Patterson 2022
I27379	H	H7d	England_BA_IA	England	England South East	Sussex	North Bersted	Patterson 2022
I27380	H	H3k1	England_BA_IA	England	England South East	Sussex	Westbourne, 'Racton Man'	Patterson 2022
I12790	H	H2a1	England_BA_IA	England	England South West	Cornwall	Newquay, Tregunnel	Patterson 2022
I12792	H	H2a1	England_BA_IA	England	England South West	Cornwall	Newquay, Tregunnel	Patterson 2022
I12793	H	H2a1	England_BA_IA	England	England South West	Cornwall	Newquay, Tregunnel	Patterson 2022
I16386	T	T1a1	England_BA_IA	England	England South West	Cornwall	Newquay, Trethellan Farm	Patterson 2022
I16450	T	T1a1	England_BA_IA	England	England South West	Cornwall	Newquay, Trethellan Farm	Patterson 2022
I16455	T	T1	England_BA_IA	England	England South West	Cornwall	Newquay, Trethellan Farm	Patterson 2022
I16456_d	T	T1a1'3	England_BA_IA	England	England South West	Cornwall	Newquay, Trethellan Farm	Patterson 2022
I16457	T	T1a1	England_BA_IA	England	England South West	Cornwall	Newquay, Trethellan Farm	Patterson 2022
I16458	T	T2c1d+152	England_BA_IA	England	England South West	Cornwall	Newquay, Trethellan Farm	Patterson 2022
I12772	T	T2c1d+152	England_BA_IA	England	England South West	Cornwall	Padstow, St. Merryn, Harlyn Bay	Patterson 2022
I16380	U	U4b1a1a1	England_BA_IA	England	England South West	Cornwall	Padstow, St. Merryn, Harlyn Bay	Patterson 2022
I16388	J	J1c1	England_BA_IA	England	England South West	Cornwall	Padstow, St. Merryn, Harlyn Bay	Patterson 2022
I16424	R	R1b	England_BA_IA	England	England South West	Cornwall	Padstow, St. Merryn, Harlyn Bay	Patterson 2022
I16439	T	T2c1d+152	England_BA_IA	England	England South West	Cornwall	Padstow, St. Merryn, Harlyn Bay	Patterson 2022
I16440	T	T2c1d+152	England_BA_IA	England	England South West	Cornwall	Padstow, St. Merryn, Harlyn Bay	Patterson 2022
I16441	J	J1c2e	England_BA_IA	England	England South West	Cornwall	Padstow, St. Merryn, Harlyn Bay	Patterson 2022
I16442	U	U4b1a1a1	England_BA_IA	England	England South West	Cornwall	Padstow, St. Merryn, Harlyn Bay	Patterson 2022
I6769	H	H6a1b2	England_BA_IA	England	England South West	Cornwall	Padstow, St. Merryn, Harlyn Bay	Patterson 2022
I16453	U	U5a2a1	England_BA_IA	England	England South West	Cornwall	St. Mawes, Tregear Vean	Patterson 2022
I16454	U	U5b2b2	England_BA_IA	England	England South West	Cornwall	St. Merryn, Constantine Island	Patterson 2022
5577	H	H1+16239	England_BA_IA	England	England South West	Devon	Paington, Neale's Cave	OlaldeNature2018
I27381	U	U4c1	England_BA_IA	England	England South West	Dorset	Long Bredy, Bottle Knap	Patterson 2022
I27382	H	H1	England_BA_IA	England	England South West	Dorset	Long Bredy, Bottle Knap	Patterson 2022
I27383	U	U4c1	England_BA_IA	England	England South West	Dorset	Long Bredy, Bottle Knap	Patterson 2022
5553	HV	HV0+195	England_BA_IA	England	England South West	Dorset	Sixpenny Handley, Canada Farm	OlaldeNature2018
5782	H	H1an1a	England_BA_IA	England	England South West	Dorset	Sixpenny Handley, Canada Farm	OlaldeNature2018
I20615	H	H1i	England_BA_IA	England	England South West	Dorset	Worth Matravers, Football Field	Patterson 2022
I12927	U	U5b3b1	England_BA_IA	England	England South West	Gloucestershire	Bishop's Cleeve, Cleevelands	Patterson 2022
I12931	H	H6a2	England_BA_IA	England	England South West	Gloucestershire	Bishop's Cleeve, Cleevelands	Patterson 2022
I12932	H	H1bs	England_BA_IA	England	England South West	Gloucestershire	Bishop's Cleeve, Cleevelands	Patterson 2022
I12785	J	J1c1b2	England_BA_IA	England	England South West	Gloucestershire	Bourton-on-the-water, Greystones Farm	Patterson 2022
I12791	H	H1e1a	England_BA_IA	England	England South West	Gloucestershire	Bourton-on-the-water, Greystones Farm	Patterson 2022
I12926	H	H2a2a2	England_BA_IA	England	England South West	Gloucestershire	Fairford, Saxon Way	Patterson 2022
I12783	J	J1c5	England_BA_IA	England	England South West	Gloucestershire	Lechlade-on-Thames, Lechlade Memorial Hall/Skate Park	Patterson 2022
I12786	J	J1c2	England_BA_IA	England	England South West	Gloucestershire	Lechlade-on-Thames, Lechlade Memorial Hall/Skate Park	Patterson 2022
I12787	H	H2a2a1	England_BA_IA	England	England South West	Gloucestershire	Lechlade-on-Thames, Lechlade Memorial Hall/Skate Park	Patterson 2022
I12935	H	H1ah2	England_BA_IA	England	England South West	Gloucestershire	Lechlade-on-Thames, Lechlade Memorial Hall/Skate Park	Patterson 2022
I11147	U	U5a1b1e	England_BA_IA	England	England South West	Somerset	Christon, Dibbles Farm	Patterson 2022
I11148	U	U6d1	England_BA_IA	England	England South West	Somerset	Christon, Dibbles Farm	Patterson 2022
I13685	U	U5a1b1e	England_BA_IA	England	England South West	Somerset	Christon, Dibbles Farm	Patterson 2022
I16591	H	H13a1a1	England_BA_IA	England	England South West	Somerset	Christon, Dibbles Farm	Patterson 2022
I16592	U	U5a1b1e	England_BA_IA	England	England South West	Somerset	Christon, Dibbles Farm	Patterson 2022
I17014	U	U5b1b1d	England_BA_IA	England	England South West	Somerset	Christon, Dibbles Farm	Patterson 2022
I17015	H	H2a2a1	England_BA_IA	England	England South West	Somerset	Christon, Dibbles Farm	Patterson 2022
I17016	U	U2e1a1	England_BA_IA	England	England South West	Somerset	Christon, Dibbles Farm	Patterson 2022
I17017	U	U5b1+16189	England_BA_IA	England	England South West	Somerset	Christon, Dibbles Farm	Patterson 2022
I11993	J	J1c2a2	England_BA_IA	England	England South West	Somerset	Ham Hill	Patterson 2022
I11994	U	U5a2c3a	England_BA_IA	England	England South West	Somerset	Ham Hill	Patterson 2022
I13680	U	U5a2a1	England_BA_IA	England	England South West	Somerset	Ham Hill	Patterson 2022
I16593	H	H7b	England_BA_IA	England	England South West	Somerset	Ham Hill	Patterson 2022
I19652	J	J1c2a2	England_BA_IA	England	England South West	Somerset	Ham Hill	Patterson 2022
I19653	H	H1n6	England_BA_IA	England	England South West	Somerset	Ham Hill	Patterson 2022
I19654	H	H1c3a	England_BA_IA	England	England South West	Somerset	Ham Hill	Patterson 2022
I19655_d	H	H1c3a	England_BA_IA	England	England South West	Somerset	Ham Hill	Patterson 2022
I19656	H	H5'36	England_BA_IA	England	England South West	Somerset	Ham Hill	Patterson 2022
I19657	H	H5s	England_BA_IA	England	England South West	Somerset	Ham Hill	Patterson 2022
I19854	J	J1c2a2	England_BA_IA	England	England South West	Somerset	Ham Hill	Patterson 2022
I19855	H	H1ak1	England_BA_IA	England	England South West	Somerset	Ham Hill	Patterson 2022
I19856	R	R2'JT	England_BA_IA	England	England South West	Somerset	Ham Hill	Patterson 2022
I21315	T	T1a1'3	England_BA_IA	England	England South West	Somerset	Ham Hill	Patterson 2022
I11146	J	J1c1c	England_BA_IA	England	England South West	Somerset	Meare Lake Village West	Patterson 2022
I13684	W	W1+119	England_BA_IA	England	England South West	Somerset	Meare Lake Village West	Patterson 2022
I13682	H	H5a1	England_BA_IA	England	England South West	Somerset	Mells Down, Kingsdown Camp	Patterson 2022
I11144	H	H5'36	England_BA_IA	England	England South West	Somerset	North Perrott, North Perrott Manor	Patterson 2022
I11145	H	H1q	England_BA_IA	England	England South West	Somerset	North Perrott, North Perrott Manor	Patterson 2022
I5365	U	U5a1b1e	England_BA_IA	England	England South West	Somerset	Priddy	Patterson 2022
I11995	H	H2a5	England_BA_IA	England	England South West	Somerset	South Cadbury, Cadbury Castle	Patterson 2022
I21302	K	K1a+195	England_BA_IA	England	England South West	Somerset	South Cadbury, Cadbury Castle	Patterson 2022
I21303	H	H2a5	England_BA_IA	England	England South West	Somerset	South Cadbury, Cadbury Castle	Patterson 2022
5882	H	H1	England_BA_IA	England	England South West	Somerset	Stogursey, Wick Barrow	OlaldeNature2018
I6776	R	R	England_BA_IA	England	England South West	Somerset	Storgoursey, Wick Barrow	Patterson 2022
I21306	H	H1an1	England_BA_IA	England	England South West	Somerset	Tickenham, Diamond Cottage	Patterson 2022
I21305	H	H1	England_BA_IA	England	England South West	Somerset	Weston-super-Mare, Grove Park Road	Patterson 2022
I11142	H	H3b+16129	England_BA_IA	England	England South West	Somerset	Worlebury	Patterson 2022
I11143	H	H3b+16129	England_BA_IA	England	England South West	Somerset	Worlebury	Patterson 2022
I11991	H	H3b+16129	England_BA_IA	England	England South West	Somerset	Worlebury	Patterson 2022
I11992	H	H3b+16129	England_BA_IA	England	England South West	Somerset	Worlebury	Patterson 2022
I13681	H	H3b+16129	England_BA_IA	England	England South West	Somerset	Worlebury	Patterson 2022
I13726	H	H13a1a1	England_BA_IA	England	England South West	Somerset	Worlebury	Patterson 2022
I16596	H	H3b+16129	England_BA_IA	England	England South West	Somerset	Worlebury	Patterson 2022
823	K	K1b1a1	England_BA_IA	England	England South West	Wiltshire	Amesbury Down	OlaldeNature2018
824	K	K1a4a1	England_BA_IA	England	England South West	Wiltshire	Amesbury Down	OlaldeNature2018
834	N1	I4a	England_BA_IA	England	England South West	Wiltshire	Amesbury Down	OlaldeNature2018
835	T	T2a1a	England_BA_IA	England	England South West	Wiltshire	Amesbury Down	OlaldeNature2018
836	T	T2a1a	England_BA_IA	England	England South West	Wiltshire	Amesbury Down	OlaldeNature2018
2090	W	W1+119	England_BA_IA	England	England South West	Wiltshire	Amesbury Down	OlaldeNature2018
2091	K	K1b1a1	England_BA_IA	England	England South West	Wiltshire	Amesbury Down	OlaldeNature2018
2098	J	J1c1	England_BA_IA	England	England South West	Wiltshire	Amesbury Down	OlaldeNature2018
2099	H	H	England_BA_IA	England	England South West	Wiltshire	Amesbury Down	OlaldeNature2018
2115	T	T2e1a	England_BA_IA	England	England South West	Wiltshire	Amesbury Down	OlaldeNature2018
5406	J	J1c	England_BA_IA	England	England South West	Wiltshire	Amesbury Down	OlaldeNature2018
5412	U	U5b3	England_BA_IA	England	England South West	Wiltshire	Amesbury Down	OlaldeNature2018
5892	U	U5a2c3a	England_BA_IA	England	England South West	Wiltshire	Amesbury Down	OlaldeNature2018
I14200	K	K1b1a	England_BA_IA	England	England South West	Wiltshire	Amesbury Down	Patterson 2022
I16599	T	T2b1	England_BA_IA	England	England South West	Wiltshire	Amesbury Down	Patterson 2022
I16600	T	T2b1	England_BA_IA	England	England South West	Wiltshire	Amesbury Down	Patterson 2022
I16601	H	H17	England_BA_IA	England	England South West	Wiltshire	Amesbury Down	Patterson 2022
I16602	H	H1aq	England_BA_IA	England	England South West	Wiltshire	Amesbury Down	Patterson 2022
I19287	K	K1b1a	England_BA_IA	England	England South West	Wiltshire	Amesbury Down	Patterson 2022
I2419	H	H1	England_BA_IA	England	England South West	Wiltshire	Amesbury Down	Patterson 2022
I21307	H	H7d	England_BA_IA	England	England South West	Wiltshire	Battlesbury Bowl	Patterson 2022
I21308	J	J1c1b	England_BA_IA	England	England South West	Wiltshire	Battlesbury Bowl	Patterson 2022
I21309	X	X2b+226	England_BA_IA	England	England South West	Wiltshire	Battlesbury Bowl	Patterson 2022
I21310	U	U4c1	England_BA_IA	England	England South West	Wiltshire	Battlesbury Bowl	Patterson 2022
I21311	H	H16+152	England_BA_IA	England	England South West	Wiltshire	Battlesbury Bowl	Patterson 2022
2074	N1	I2	England_BA_IA	England	England South West	Wiltshire	Boscombe Airfield	OlaldeNature2018
I21312	J	J1b1a1	England_BA_IA	England	England South West	Wiltshire	Casterley Camp	Patterson 2022
I21313	H	H3g	England_BA_IA	England	England South West	Wiltshire	Casterley Camp	Patterson 2022
I21314	V	V23	England_BA_IA	England	England South West	Wiltshire	Casterley Camp	Patterson 2022
I16595	T	T2b9	England_BA_IA	England	England South West	Wiltshire	Longbridge Deverill, Cow Down	Patterson 2022
5095	K	K1b1a1	England_BA_IA	England	England South West	Wiltshire	Netheravon, Flying School	OlaldeNature2018
5241	J	J1c2	England_BA_IA	England	England South West	Wiltshire	Netheravon, Flying School	OlaldeNature2018
5242	V	V	England_BA_IA	England	England South West	Wiltshire	North Ablington, Figheldean	OlaldeNature2018
2100	U	U5b1+16189	England_BA_IA	England	England South West	Wiltshire	Porton	OlaldeNature2018
5413	H	H5c	England_BA_IA	England	England South West	Wiltshire	Porton	OlaldeNature2018
I12608	H	H3ap	England_BA_IA	England	England South West	Wiltshire	Potterne, Blackberry Field	Patterson 2022
I12610	J	J1c1	England_BA_IA	England	England South West	Wiltshire	Potterne, Blackberry Field	Patterson 2022
I12611	N1	I2	England_BA_IA	England	England South West	Wiltshire	Potterne, Blackberry Field	Patterson 2022
I12612	U	U1a1a	England_BA_IA	England	England South West	Wiltshire	Potterne, Blackberry Field	Patterson 2022
I12613	H	H1	England_BA_IA	England	England South West	Wiltshire	Potterne, Blackberry Field	Patterson 2022
I12614	K	K1a1b1	England_BA_IA	England	England South West	Wiltshire	Potterne, Blackberry Field	Patterson 2022
I12624	H	H3	England_BA_IA	England	England South West	Wiltshire	Potterne, Blackberry Field	Patterson 2022
I13688	H	H1+16239	England_BA_IA	England	England South West	Wiltshire	Rowbarrow	Patterson 2022
I13689	K	K1a3a	England_BA_IA	England	England South West	Wiltshire	Rowbarrow	Patterson 2022
I13690	H	H1b3	England_BA_IA	England	England South West	Wiltshire	Rowbarrow	Patterson 2022
I19857	J	J2b1a	England_BA_IA	England	England South West	Wiltshire	Rowbarrow	Patterson 2022
I19858	J	J2b1a	England_BA_IA	England	England South West	Wiltshire	Rowbarrow	Patterson 2022
I19859	H	H3	England_BA_IA	England	England South West	Wiltshire	Rowbarrow	Patterson 2022
I19860	T	T2b21	England_BA_IA	England	England South West	Wiltshire	Rowbarrow	Patterson 2022
I19861	U	U2e2a1c	England_BA_IA	England	England South West	Wiltshire	Rowbarrow	Patterson 2022
I19862	H	H5a1f	England_BA_IA	England	England South West	Wiltshire	Rowbarrow	Patterson 2022
I19863	N1	N1a1a1a2	England_BA_IA	England	England South West	Wiltshire	Rowbarrow	Patterson 2022
I19867	H	H3+16311	England_BA_IA	England	England South West	Wiltshire	Rowbarrow	Patterson 2022
I19868	T	T2e1a	England_BA_IA	England	England South West	Wiltshire	Rowbarrow	Patterson 2022
5094	U	U5a2d1	England_BA_IA	England	England South West	Wiltshire	Upavon, RFC Central Flying School	OlaldeNature2018
5883	U	U4b1b2	England_BA_IA	England	England South West	Wiltshire	Wilsford	OlaldeNature2018
5884	K	K1a26	England_BA_IA	England	England South West	Wiltshire	Wilsford	OlaldeNature2018
I8582	H	H2a1e1	England_BA_IA	England	Isle of Man	Isle of Man	Rushen, Strandhall	Patterson 2022
I3011	H	H1a3	England_EMA	England	East Midlands	Lincolnshire	Lincoln Castle	This Study
I3044	U	U4a1b	England_EMA	England	East Midlands	Lincolnshire	Lincoln Castle	This Study
I3045	H	H4a1a2	England_EMA	England	East Midlands	Lincolnshire	Lincoln Castle	This Study
ELY001	J	J1c2b	England_EMA	England	England East	Cambridgeshire	Ely	This Study
ELY002	H	H1bb	England_EMA	England	England East	Cambridgeshire	Ely	This Study
ELY003	HV	HV9a1a	England_EMA	England	England East	Cambridgeshire	Ely	This Study
ELY004/ELY005	U	U5a1a1	England_EMA	England	England East	Cambridgeshire	Ely	This Study
ELY006	H	H26a	England_EMA	England	England East	Cambridgeshire	Ely	This Study
HAD001/HAD018	U	U4c1a	England_EMA	England	England East	Cambridgeshire	Hatherdene Close	This Study
HAD002	J	J1c5a1	England_EMA	England	England East	Cambridgeshire	Hatherdene Close	This Study
HAD003	J	J1c2b	England_EMA	England	England East	Cambridgeshire	Hatherdene Close	This Study
HAD004	V	V10a	England_EMA	England	England East	Cambridgeshire	Hatherdene Close	This Study
HAD005	T	T2b13	England_EMA	England	England East	Cambridgeshire	Hatherdene Close	This Study
HAD006	HV	HV6	England_EMA	England	England East	Cambridgeshire	Hatherdene Close	This Study
HAD007	K	K1c1	England_EMA	England	England East	Cambridgeshire	Hatherdene Close	This Study
HAD008	H	H11a	England_EMA	England	England East	Cambridgeshire	Hatherdene Close	This Study
HAD009	T	T2b	England_EMA	England	England East	Cambridgeshire	Hatherdene Close	This Study
HAD010	U	U5a2b	England_EMA	England	England East	Cambridgeshire	Hatherdene Close	This Study
HAD011	K	K2a6	England_EMA	England	England East	Cambridgeshire	Hatherdene Close	This Study
HAD012	HV	HV6	England_EMA	England	England East	Cambridgeshire	Hatherdene Close	This Study
HAD013	H	H2c	England_EMA	England	England East	Cambridgeshire	Hatherdene Close	This Study
HAD014	K	K1a4a1a2b	England_EMA	England	England East	Cambridgeshire	Hatherdene Close	This Study
HAD015	T	T2b24	England_EMA	England	England East	Cambridgeshire	Hatherdene Close	This Study
HAD016	J	J1c5a1	England_EMA	England	England East	Cambridgeshire	Hatherdene Close	This Study
HAD017	H	H4a1a1a	England_EMA	England	England East	Cambridgeshire	Hatherdene Close	This Study
731	H	H2a2b1	England_EMA	England	England East	Cambridgeshire	Hinxton	SchiffelsNatureCommunications2016
732	K	K1a4a1a2b	England_EMA	England	England East	Cambridgeshire	Hinxton	SchiffelsNatureCommunications2016
734	H	H2a2a1	England_EMA	England	England East	Cambridgeshire	Hinxton	SchiffelsNatureCommunications2016
I0790/I0791	U	U8b1a1	England_EMA	England	England East	Cambridgeshire	Linton	This Study
735	U	U5a2a1	England_EMA	England	England East	Cambridgeshire	Oakington	SchiffelsNatureCommunications2016
736	H	H1g1	England_EMA	England	England East	Cambridgeshire	Oakington	SchiffelsNatureCommunications2016
737	T	T2a1a	England_EMA	England	England East	Cambridgeshire	Oakington	SchiffelsNatureCommunications2016
738	H	H1at1	England_EMA	England	England East	Cambridgeshire	Oakington	SchiffelsNatureCommunications2016
I0763	H	H4a1a2a	England_EMA	England	England East	Cambridgeshire	Oakington	This Study
I0764	J	J1c2	England_EMA	England	England East	Cambridgeshire	Oakington	This Study
I0765/OAI003	H	H5a1g1a	England_EMA	England	England East	Cambridgeshire	Oakington	This Study
I0766	K	K2b1a1	England_EMA	England	England East	Cambridgeshire	Oakington	This Study
I0767/OAI007	J	J2a1a1c	England_EMA	England	England East	Cambridgeshire	Oakington	This Study
I0768/OAI004	K	K2b1a1/K2b1a1a	England_EMA	England	England East	Cambridgeshire	Oakington	This Study
I0771	U	U5a1b	England_EMA	England	England East	Cambridgeshire	Oakington	This Study
I0772	H	H1b1	England_EMA	England	England East	Cambridgeshire	Oakington	This Study
I0775	J	J2a1a1a2	England_EMA	England	England East	Cambridgeshire	Oakington	This Study
OAI001	J	J2a1a1a2	England_EMA	England	England East	Cambridgeshire	Oakington	This Study
OAI002	HV	HV9a1a	England_EMA	England	England East	Cambridgeshire	Oakington	This Study
OAI005	U	U5b2b1a1	England_EMA	England	England East	Cambridgeshire	Oakington	This Study
OAI006	X	X2b4a	England_EMA	England	England East	Cambridgeshire	Oakington	This Study
OAI008	H	H4a1a1a	England_EMA	England	England East	Cambridgeshire	Oakington	This Study
OAI009	H	H18b	England_EMA	England	England East	Cambridgeshire	Oakington	This Study
OAI010	H	H24a	England_EMA	England	England East	Cambridgeshire	Oakington	This Study
OAI011/I0792	T	T2+16189/T2f	England_EMA	England	England East	Cambridgeshire	Oakington	This Study
OAI012	N1	I2a2	England_EMA	England	England East	Cambridgeshire	Oakington	This Study
OAI013	U	U4a2	England_EMA	England	England East	Cambridgeshire	Oakington	This Study
OAI015	V	V	England_EMA	England	England East	Cambridgeshire	Oakington	This Study
OAI016	H	H1+16189	England_EMA	England	England East	Cambridgeshire	Oakington	This Study
OAI017	V	V1a	England_EMA	England	England East	Cambridgeshire	Oakington	This Study
SED003	H	H5	England_EMA	England	England East	Norfolk	Sedgeford	This Study
SED004	H	H	England_EMA	England	England East	Norfolk	Sedgeford	This Study
SED005	H	H5a1c1a	England_EMA	England	England East	Norfolk	Sedgeford	This Study
SED007	H	H1a1	England_EMA	England	England East	Norfolk	Sedgeford	This Study
SED008	H	H1g1	England_EMA	England	England East	Norfolk	Sedgeford	This Study
SED009	H	H10a1a1	England_EMA	England	England East	Norfolk	Sedgeford	This Study
SED010	T	T2b11	England_EMA	England	England East	Norfolk	Sedgeford	This Study
SED011	T	T2	England_EMA	England	England East	Norfolk	Sedgeford	This Study
SED012	J	J1c1b1a	England_EMA	England	England East	Norfolk	Sedgeford	This Study
SED013	U	U5b2a1b	England_EMA	England	England East	Norfolk	Sedgeford	This Study
SED014	H	H5b2	England_EMA	England	England East	Norfolk	Sedgeford	This Study
SED015	K	K1a+195	England_EMA	England	England East	Norfolk	Sedgeford	This Study
SED016	U	U3a1	England_EMA	England	England East	Norfolk	Sedgeford	This Study
SED017	T	T2b13	England_EMA	England	England East	Norfolk	Sedgeford	This Study
SED018	H	H1b5	England_EMA	England	England East	Norfolk	Sedgeford	This Study
SED019	H	H1bh	England_EMA	England	England East	Norfolk	Sedgeford	This Study
SED020/SED021	V	V	England_EMA	England	England East	Norfolk	Sedgeford	This Study
LAK001	H	H2a1g	England_EMA	England	England East	Suffolk	RAF Lakenheath	This Study
LAK002	J	J1c2c2	England_EMA	England	England East	Suffolk	RAF Lakenheath	This Study
LAK003	U	U2e1g	England_EMA	England	England East	Suffolk	RAF Lakenheath	This Study
LAK004	H	H23	England_EMA	England	England East	Suffolk	RAF Lakenheath	This Study
LAK005	T	T2b	England_EMA	England	England East	Suffolk	RAF Lakenheath	This Study
LAK006	K	K1c1	England_EMA	England	England East	Suffolk	RAF Lakenheath	This Study
LAK007	H	H6a1a3	England_EMA	England	England East	Suffolk	RAF Lakenheath	This Study
LAK008	H	H5a1g1a	England_EMA	England	England East	Suffolk	RAF Lakenheath	This Study
LAK009/LAK014	K	K1a1b2a1a	England_EMA	England	England East	Suffolk	RAF Lakenheath	This Study
LAK010	J	J1c4	England_EMA	England	England East	Suffolk	RAF Lakenheath	This Study
LAK011	T	T2b4+152	England_EMA	England	England East	Suffolk	RAF Lakenheath	This Study
LAK012	V	V3a1	England_EMA	England	England East	Suffolk	RAF Lakenheath	This Study
LAK013	J	J1c2c	England_EMA	England	England East	Suffolk	RAF Lakenheath	This Study
LAK015	J	J1c4	England_EMA	England	England East	Suffolk	RAF Lakenheath	This Study
LAK016	H	H1 (?)	England_EMA	England	England East	Suffolk	RAF Lakenheath	This Study
I17277	K	K2a6	England_EMA	England	England North	Durham	Hartlepool, Olive Street	This Study
I16392	H	H3g1	England_EMA	England	England North	Yorkshire	Clapdale, Fox Holes Cave	This Study
I0531	N1	I2c	England_EMA	England	England North	Yorkshire	Norton Bishops Mill	This Study
I17268/1584/NO3423	H	H1a	England_EMA	England	England North	Yorkshire	Norton Bishops Mill	This Study/MartinianoNatureCommunications2016
I17269	J	J2a1a1a2	England_EMA	England	England North	Yorkshire	Norton Bishops Mill	This Study
I17270	J	J1b1a1d	England_EMA	England	England North	Yorkshire	Norton Bishops Mill	This Study
I17271	H	H5a6	England_EMA	England	England North	Yorkshire	Norton Bishops Mill	This Study
I17272	H	H5	England_EMA	England	England North	Yorkshire	Norton East Mill	This Study
I17273	H	H1c2	England_EMA	England	England North	Yorkshire	Norton East Mill	This Study
I17274	T	T2e1	England_EMA	England	England North	Yorkshire	Norton East Mill	This Study
I17275	K	K1a4a1a+195	England_EMA	England	England North	Yorkshire	Norton East Mill	This Study
I17276	U	U5a1f1a1	England_EMA	England	England North	Yorkshire	Norton East Mill	This Study
I3056	U	U5a2c3a	England_EMA	England	England North	Yorkshire	Ribblesdale, Selside Grike	This Study
I11583	H	H1c1	England_EMA	England	England North	Yorkshire	West Heslerton	This Study
I11584	H	H1q	England_EMA	England	England North	Yorkshire	West Heslerton	This Study
I11585	H	H1b	England_EMA	England	England North	Yorkshire	West Heslerton	This Study
I11586	X	X2b4a	England_EMA	England	England North	Yorkshire	West Heslerton	This Study
I11587	U	U5a1a1e	England_EMA	England	England North	Yorkshire	West Heslerton	This Study
I11588	K	K1d1	England_EMA	England	England North	Yorkshire	West Heslerton	This Study
I11589	T	T2b2b	England_EMA	England	England North	Yorkshire	West Heslerton	This Study
I11590	K	K1a4a1a+195	England_EMA	England	England North	Yorkshire	West Heslerton	This Study
I20638	H	H1+16278	England_EMA	England	England North	Yorkshire	West Heslerton	This Study
I20639	H	H59a	England_EMA	England	England North	Yorkshire	West Heslerton	This Study
I20640	U	U5a1a1d	England_EMA	England	England North	Yorkshire	West Heslerton	This Study
I20641	H	H1a3b	England_EMA	England	England North	Yorkshire	West Heslerton	This Study
I20642	K	K1a4a1a+195	England_EMA	England	England North	Yorkshire	West Heslerton	This Study
I20643	H	H7	England_EMA	England	England North	Yorkshire	West Heslerton	This Study
I20644	H	H1	England_EMA	England	England North	Yorkshire	West Heslerton	This Study
I20645	H	H1	England_EMA	England	England North	Yorkshire	West Heslerton	This Study
I20646	T	T2f1a1	England_EMA	England	England North	Yorkshire	West Heslerton	This Study
I20649	U	U2e2a1a	England_EMA	England	England North	Yorkshire	West Heslerton	This Study
I20650	H	H1a1	England_EMA	England	England North	Yorkshire	West Heslerton	This Study
I20652	K	K2a7	England_EMA	England	England North	Yorkshire	West Heslerton	This Study
I20653	K	K1c2	England_EMA	England	England North	Yorkshire	West Heslerton	This Study
I20654	T	T1a3a	England_EMA	England	England North	Yorkshire	West Heslerton	This Study
I20655	T	T2b4+152	England_EMA	England	England North	Yorkshire	West Heslerton	This Study
I20656	N1	I4a1	England_EMA	England	England North	Yorkshire	West Heslerton	This Study
I20658	T	T2b33	England_EMA	England	England North	Yorkshire	West Heslerton	This Study
I20659	J	J1c2e	England_EMA	England	England North	Yorkshire	West Heslerton	This Study
I20660	H	H10e	England_EMA	England	England North	Yorkshire	West Heslerton	This Study
I20661	T	T2b4a	England_EMA	England	England North	Yorkshire	West Heslerton	This Study
I20666	J	J1c3f	England_EMA	England	England North	Yorkshire	West Heslerton	This Study
I20667	H	H6a1b3	England_EMA	England	England North	Yorkshire	West Heslerton	This Study
I20668	V	V+@16298	England_EMA	England	England North	Yorkshire	West Heslerton	This Study
I20669	H	H6a1b	England_EMA	England	England North	Yorkshire	West Heslerton	This Study
I20670	T	T2b2b	England_EMA	England	England North	Yorkshire	West Heslerton	This Study
I20671	J	J1c2	England_EMA	England	England North	Yorkshire	West Heslerton	This Study
I20672	N1	I1a1	England_EMA	England	England North	Yorkshire	West Heslerton	This Study
I20673	T	T2f1a1	England_EMA	England	England North	Yorkshire	West Heslerton	This Study
I20674	T	T2f1a1	England_EMA	England	England North	Yorkshire	West Heslerton	This Study
I20676	U	U5a2c3	England_EMA	England	England North	Yorkshire	West Heslerton	This Study
I20677	H	H1	England_EMA	England	England North	Yorkshire	West Heslerton	This Study
I20678	U	U5a1b3	England_EMA	England	England North	Yorkshire	West Heslerton	This Study
I20679	X	X2b4	England_EMA	England	England North	Yorkshire	West Heslerton	This Study
I20680	T	T2+16189	England_EMA	England	England North	Yorkshire	West Heslerton	This Study
I16508	J	J1c5	England_EMA	England	England South East	Buckinghamshire	Wolverton, Radcliffe School	This Study
I16509	U	U5b2a1b	England_EMA	England	England South East	Buckinghamshire	Wolverton, Radcliffe School	This Study
I16510	H	H	England_EMA	England	England South East	Buckinghamshire	Wolverton, Radcliffe School	This Study
I3037	W	W	England_EMA	England	England South East	Buckinghamshire	Wolverton, Radcliffe School	This Study
BUK001	HV	HV9a1a	England_EMA	England	England South East	Kent	Dover Buckland	This Study
BUK002	H	H1e1a	England_EMA	England	England South East	Kent	Dover Buckland	This Study
BUK003	H	H1g1	England_EMA	England	England South East	Kent	Dover Buckland	This Study
BUK004	H	H1g1	England_EMA	England	England South East	Kent	Dover Buckland	This Study
BUK005	T	T1a1a	England_EMA	England	England South East	Kent	Dover Buckland	This Study
BUK006	H	H4a1a	England_EMA	England	England South East	Kent	Dover Buckland	This Study
BUK007	H	H24a	England_EMA	England	England South East	Kent	Dover Buckland	This Study
BUK008	V	V2	England_EMA	England	England South East	Kent	Dover Buckland	This Study
BUK009	J	J1b1a1b	England_EMA	England	England South East	Kent	Dover Buckland	This Study
BUK010	HV	HV9	England_EMA	England	England South East	Kent	Dover Buckland	This Study
BUK011	J	J1c3f	England_EMA	England	England South East	Kent	Dover Buckland	This Study
BUK012	H	H105a	England_EMA	England	England South East	Kent	Dover Buckland	This Study
BUK014	T	T2b	England_EMA	England	England South East	Kent	Dover Buckland	This Study
BUK015	H	H2a2a1	England_EMA	England	England South East	Kent	Dover Buckland	This Study
BUK016	H	H1e2	England_EMA	England	England South East	Kent	Dover Buckland	This Study
BUK017	H	H6a1b3	England_EMA	England	England South East	Kent	Dover Buckland	This Study
BUK018	U	U5b2a2a1	England_EMA	England	England South East	Kent	Dover Buckland	This Study
BUK019	J	J1c3f	England_EMA	England	England South East	Kent	Dover Buckland	This Study
BUK020	U	U5b2b3	England_EMA	England	England South East	Kent	Dover Buckland	This Study
BUK021	H	H1c3a	England_EMA	England	England South East	Kent	Dover Buckland	This Study
BUK022	J	J1c3c	England_EMA	England	England South East	Kent	Dover Buckland	This Study
BUK023	J	J1c3f	England_EMA	England	England South East	Kent	Dover Buckland	This Study
BUK024	U	U5a1b	England_EMA	England	England South East	Kent	Dover Buckland	This Study
BUK025	H	H4a1a4b	England_EMA	England	England South East	Kent	Dover Buckland	This Study
BUK026	H	H1c3a	England_EMA	England	England South East	Kent	Dover Buckland	This Study
BUK027	H	H1c3a	England_EMA	England	England South East	Kent	Dover Buckland	This Study
BUK028	U	U5a1a2b	England_EMA	England	England South East	Kent	Dover Buckland	This Study
BUK029	H	H39	England_EMA	England	England South East	Kent	Dover Buckland	This Study
BUK030	H	H1c1a	England_EMA	England	England South East	Kent	Dover Buckland	This Study
BUK031	H	H2a2a1	England_EMA	England	England South East	Kent	Dover Buckland	This Study
BUK032	H	H1b1	England_EMA	England	England South East	Kent	Dover Buckland	This Study
BUK033	U	U5a1a1+16362	England_EMA	England	England South East	Kent	Dover Buckland	This Study
BUK034	H	H1bw	England_EMA	England	England South East	Kent	Dover Buckland	This Study
BUK035	H	H6a1	England_EMA	England	England South East	Kent	Dover Buckland	This Study
BUK036	H	H1e2c	England_EMA	England	England South East	Kent	Dover Buckland	This Study
BUK037	H	H3b6	England_EMA	England	England South East	Kent	Dover Buckland	This Study
BUK038	H	H	England_EMA	England	England South East	Kent	Dover Buckland	This Study
BUK039	X	X2l	England_EMA	England	England South East	Kent	Dover Buckland	This Study
BUK040	J	J2a1a1a2	England_EMA	England	England South East	Kent	Dover Buckland	This Study
BUK041	U	U5a2b	England_EMA	England	England South East	Kent	Dover Buckland	This Study
BUK042	H	H5a1c1a	England_EMA	England	England South East	Kent	Dover Buckland	This Study
BUK043	T	T2b	England_EMA	England	England South East	Kent	Dover Buckland	This Study
BUK044	T	T2b	England_EMA	England	England South East	Kent	Dover Buckland	This Study
BUK045	T	T1a1c	England_EMA	England	England South East	Kent	Dover Buckland	This Study
BUK046	K	K2a	England_EMA	England	England South East	Kent	Dover Buckland	This Study
BUK047	H	H1c2	England_EMA	England	England South East	Kent	Dover Buckland	This Study
BUK048	H	H1a5	England_EMA	England	England South East	Kent	Dover Buckland	This Study
BUK049	H	H3k1	England_EMA	England	England South East	Kent	Dover Buckland	This Study
BUK050	U	U5a2a1a	England_EMA	England	England South East	Kent	Dover Buckland	This Study
BUK051	V	V1a1	England_EMA	England	England South East	Kent	Dover Buckland	This Study
BUK052	W	W4a1	England_EMA	England	England South East	Kent	Dover Buckland	This Study
BUK053	H	H1c2	England_EMA	England	England South East	Kent	Dover Buckland	This Study
BUK054	N1	I4a	England_EMA	England	England South East	Kent	Dover Buckland	This Study
BUK055	U	U5a1a1	England_EMA	England	England South East	Kent	Dover Buckland	This Study
BUK056	U	U5a1b1d1	England_EMA	England	England South East	Kent	Dover Buckland	This Study
BUK057	H	H3	England_EMA	England	England South East	Kent	Dover Buckland	This Study
EAS001/EAS002	U	U5b1c2b	England_EMA	England	England South East	Kent	Eastry Upton	This Study
EAS003	U	U5b1c2b	England_EMA	England	England South East	Kent	Eastry Upton	This Study
EAS004	H	H3+16311	England_EMA	England	England South East	Kent	Eastry Upton	This Study
EAS005	N1	I2	England_EMA	England	England South East	Kent	Eastry Upton	This Study
EAS006	N1	I4a	England_EMA	England	England South East	Kent	Eastry Upton	This Study
POH001	J	J1c3f	England_EMA	England	England South East	Kent	Polhill	This Study
POH002	K	K1a13a	England_EMA	England	England South East	Kent	Polhill	This Study
POH003	H	H11a2a	England_EMA	England	England South East	Kent	Polhill	This Study
POH004	H	H24a	England_EMA	England	England South East	Kent	Polhill	This Study
POH005	K	K1d	England_EMA	England	England South East	Kent	Polhill	This Study
POH006	H	H3	England_EMA	England	England South East	Kent	Polhill	This Study
POH007	V	V2b	England_EMA	England	England South East	Kent	Polhill	This Study
POH008	J	J2a1a1a2	England_EMA	England	England South East	Kent	Polhill	This Study
POH009	U	U4b1b1	England_EMA	England	England South East	Kent	Polhill	This Study
I20597	H	H5b1	England_EMA	England	England South East	Sussex	Apple Down	This Study
I20598	H	H1a1	England_EMA	England	England South East	Sussex	Apple Down	This Study
I20600	U	U5a2d	England_EMA	England	England South East	Sussex	Apple Down	This Study
I20601	H	H1ag1	England_EMA	England	England South East	Sussex	Apple Down	This Study
I20602	H	H1+16189	England_EMA	England	England South East	Sussex	Apple Down	This Study
I20603	T	T2b+150	England_EMA	England	England South East	Sussex	Apple Down	This Study
I20605	T	T2c1d+152	England_EMA	England	England South East	Sussex	Apple Down	This Study
I20607	K	K1a4d	England_EMA	England	England South East	Sussex	Apple Down	This Study
I20608	N1	I1	England_EMA	England	England South East	Sussex	Apple Down	This Study
I14533	T	T2	England_EMA	England	England South East	Sussex	Rookery Hill, Bishopstone	This Study
I14534	J	J1c3	England_EMA	England	England South East	Sussex	Rookery Hill, Bishopstone	This Study
I14535	U	U5b1c1a1	England_EMA	England	England South East	Sussex	Rookery Hill, Bishopstone	This Study
I14536	K	K1c2	England_EMA	England	England South East	Sussex	Rookery Hill, Bishopstone	This Study
I14538	K	K2b1b	England_EMA	England	England South East	Sussex	Rookery Hill, Bishopstone	This Study
I14539	N1	I3a	England_EMA	England	England South East	Sussex	Rookery Hill, Bishopstone	This Study
I14540	X	X2b5	England_EMA	England	England South East	Sussex	Rookery Hill, Bishopstone	This Study
I14541	H	H5b	England_EMA	England	England South East	Sussex	Rookery Hill, Bishopstone	This Study
I14542	W	W1c	England_EMA	England	England South East	Sussex	Rookery Hill, Bishopstone	This Study
I16383	U	U5a2a1	England_EMA	England	England South West	Cornwall	Bude, Widemouth Bay	This Study
I16385	H	H7d2a	England_EMA	England	England South West	Cornwall	Newquay, Crantock	This Study
I16389	H	H1ad	England_EMA	England	England South West	Cornwall	Newquay, Crantock	This Study
I11567/I11568	K	K1a2a	England_EMA	England	England South West	Dorset	Worth Matravers	This Study
I11569/I11580	T	T2a1a	England_EMA	England	England South West	Dorset	Worth Matravers	This Study
I11570	U	U5b1	England_EMA	England	England South West	Dorset	Worth Matravers	This Study
I11571	H	H11a	England_EMA	England	England South West	Dorset	Worth Matravers	This Study
I11573/I11574/I20636	HV	HV6	England_EMA	England	England South West	Dorset	Worth Matravers	This Study
I11575	HV	HV6	England_EMA	England	England South West	Dorset	Worth Matravers	This Study
I11576/I11578	H	H1bb	England_EMA	England	England South West	Dorset	Worth Matravers	This Study
I11577	H	H1e1a	England_EMA	England	England South West	Dorset	Worth Matravers	This Study
I11579	U	U5b2c1	England_EMA	England	England South West	Dorset	Worth Matravers	This Study
I11581	H	H5c	England_EMA	England	England South West	Dorset	Worth Matravers	This Study
I11582	T	T2a1a	England_EMA	England	England South West	Dorset	Worth Matravers	This Study
I20637	J	J1c1b1a	England_EMA	England	England South West	Dorset	Worth Matravers	This Study
KIL001	T	T2b+152	Ireland_MA	Ireland	Connaught	Roscommon	Kilteasheen, The Bishop’s Seat	This Study
KIL002	U	U1a1a3	Ireland_MA	Ireland	Connaught	Roscommon	Kilteasheen, The Bishop’s Seat	This Study
KIL003	H	H3as	Ireland_MA	Ireland	Connaught	Roscommon	Kilteasheen, The Bishop’s Seat	This Study
KIL004	U	U5a1f1a1	Ireland_MA	Ireland	Connaught	Roscommon	Kilteasheen, The Bishop’s Seat	This Study
KIL006	H	H4a1a3a	Ireland_MA	Ireland	Connaught	Roscommon	Kilteasheen, The Bishop’s Seat	This Study
KIL007	T	T2b19b	Ireland_MA	Ireland	Connaught	Roscommon	Kilteasheen, The Bishop’s Seat	This Study
KIL008	U	U4a1a2	Ireland_MA	Ireland	Connaught	Roscommon	Kilteasheen, The Bishop’s Seat	This Study
KIL009	K	K1a4a1	Ireland_MA	Ireland	Connaught	Roscommon	Kilteasheen, The Bishop’s Seat	This Study
KIL012	V	V3	Ireland_MA	Ireland	Connaught	Roscommon	Kilteasheen, The Bishop’s Seat	This Study
KIL013	H	H13a1a4	Ireland_MA	Ireland	Connaught	Roscommon	Kilteasheen, The Bishop’s Seat	This Study
KIL014	J	J1c1a	Ireland_MA	Ireland	Connaught	Roscommon	Kilteasheen, The Bishop’s Seat	This Study
KIL015	V	V10a	Ireland_MA	Ireland	Connaught	Roscommon	Kilteasheen, The Bishop’s Seat	This Study
KIL016	J	J1c	Ireland_MA	Ireland	Connaught	Roscommon	Kilteasheen, The Bishop’s Seat	This Study
KIL017	H	H1o	Ireland_MA	Ireland	Connaught	Roscommon	Kilteasheen, The Bishop’s Seat	This Study
KIL018	H	H1	Ireland_MA	Ireland	Connaught	Roscommon	Kilteasheen, The Bishop’s Seat	This Study
KIL019	K	K1c2	Ireland_MA	Ireland	Connaught	Roscommon	Kilteasheen, The Bishop’s Seat	This Study
KIL020	V	V1a	Ireland_MA	Ireland	Connaught	Roscommon	Kilteasheen, The Bishop’s Seat	This Study
KIL022	U	U4b1b2	Ireland_MA	Ireland	Connaught	Roscommon	Kilteasheen, The Bishop’s Seat	This Study
KIL023	J	J2a1a1	Ireland_MA	Ireland	Connaught	Roscommon	Kilteasheen, The Bishop’s Seat	This Study
KIL024	J	J1c3f	Ireland_MA	Ireland	Connaught	Roscommon	Kilteasheen, The Bishop’s Seat	This Study
KIL025	U	U5a1a	Ireland_MA	Ireland	Connaught	Roscommon	Kilteasheen, The Bishop’s Seat	This Study
KIL026	T	T2b	Ireland_MA	Ireland	Connaught	Roscommon	Kilteasheen, The Bishop’s Seat	This Study
KIL027	H	H7a1b	Ireland_MA	Ireland	Connaught	Roscommon	Kilteasheen, The Bishop’s Seat	This Study
KIL028	K	K2b1a	Ireland_MA	Ireland	Connaught	Roscommon	Kilteasheen, The Bishop’s Seat	This Study
KIL030	U	U5a1a1	Ireland_MA	Ireland	Connaught	Roscommon	Kilteasheen, The Bishop’s Seat	This Study
KIL031	T	T2e	Ireland_MA	Ireland	Connaught	Roscommon	Kilteasheen, The Bishop’s Seat	This Study
KIL032	U	U4a1a	Ireland_MA	Ireland	Connaught	Roscommon	Kilteasheen, The Bishop’s Seat	This Study
KIL033	K	K1a4a1	Ireland_MA	Ireland	Connaught	Roscommon	Kilteasheen, The Bishop’s Seat	This Study
KIL034	H	H3ao	Ireland_MA	Ireland	Connaught	Roscommon	Kilteasheen, The Bishop’s Seat	This Study
KIL035	H	H1b	Ireland_MA	Ireland	Connaught	Roscommon	Kilteasheen, The Bishop’s Seat	This Study
KIL037	H	H13a1a	Ireland_MA	Ireland	Connaught	Roscommon	Kilteasheen, The Bishop’s Seat	This Study
KIL038	N1	I4a	Ireland_MA	Ireland	Connaught	Roscommon	Kilteasheen, The Bishop’s Seat	This Study
KIL041	V	V3a1	Ireland_MA	Ireland	Connaught	Roscommon	Kilteasheen, The Bishop’s Seat	This Study
KIL042	J	J1c2	Ireland_MA	Ireland	Connaught	Roscommon	Kilteasheen, The Bishop’s Seat	This Study
KIL043	N1	I2	Ireland_MA	Ireland	Connaught	Roscommon	Kilteasheen, The Bishop’s Seat	This Study
KIL044	U	U5b2c2b	Ireland_MA	Ireland	Connaught	Roscommon	Kilteasheen, The Bishop’s Seat	This Study
KIL045	U	U5a1g	Ireland_MA	Ireland	Connaught	Roscommon	Kilteasheen, The Bishop’s Seat	This Study
KIL047	H	H	Ireland_MA	Ireland	Connaught	Roscommon	Kilteasheen, The Bishop’s Seat	This Study
19292	H	H6a1b3	NorthSea_BA_IA_EMA	Denmark	Jutland Middle		Alken Enge	MargaryanWillerslevNature2020
19253	H	H16b	NorthSea_BA_IA_EMA	Denmark	Zealand	Sealand	Brondsager Torsiinre	MargaryanWillerslevNature2020
18966	H	H1	NorthSea_BA_IA_EMA	Denmark	Zealand	Sealand	Gerdrup	MargaryanWillerslevNature2020
19264	U	U2e2a1a	NorthSea_BA_IA_EMA	Denmark	Zealand	Sealand	Kragehave Odetofter	MargaryanWillerslevNature2020
KPN001	H	H3v+16093	NorthSea_BA_IA_EMA	Denmark	Zealand		Sct. Clements, Copenhagen	This Study
KPN002	HV	HV9a1a	NorthSea_BA_IA_EMA	Denmark	Zealand		Sct. Clements, Copenhagen	This Study
KPN003	H	H31	NorthSea_BA_IA_EMA	Denmark	Zealand		Sct. Clements, Copenhagen	This Study
KPN004	H	H2a1	NorthSea_BA_IA_EMA	Denmark	Zealand		Sct. Clements, Copenhagen	This Study
KPN005	U	U2e2a1	NorthSea_BA_IA_EMA	Denmark	Zealand		Sct. Clements, Copenhagen	This Study
KPN006	T	T2b5a1	NorthSea_BA_IA_EMA	Denmark	Zealand		Sct. Clements, Copenhagen	This Study
KPN007	H	H1b	NorthSea_BA_IA_EMA	Denmark	Zealand		Sct. Clements, Copenhagen	This Study
KPN008	H	H3h	NorthSea_BA_IA_EMA	Denmark	Zealand		Sct. Clements, Copenhagen	This Study
KPN009	W	W1+119	NorthSea_BA_IA_EMA	Denmark	Zealand		Sct. Clements, Copenhagen	This Study
KPN010	N1	I2	NorthSea_BA_IA_EMA	Denmark	Zealand		Sct. Clements, Copenhagen	This Study
KPN011	H	H6a1a	NorthSea_BA_IA_EMA	Denmark	Zealand		Sct. Clements, Copenhagen	This Study
KPN012	H	H10c1	NorthSea_BA_IA_EMA	Denmark	Zealand		Sct. Clements, Copenhagen	This Study
KPN013	N1	I2d	NorthSea_BA_IA_EMA	Denmark	Zealand		Sct. Clements, Copenhagen	This Study
KPN014	HV	HV+16311	NorthSea_BA_IA_EMA	Denmark	Zealand		Sct. Clements, Copenhagen	This Study
KPN015	V	V3c	NorthSea_BA_IA_EMA	Denmark	Zealand		Sct. Clements, Copenhagen	This Study
DRU001	HV	HV+16311	NorthSea_BA_IA_EMA	Germany	Germany North	Lower Saxony	Drantum	This Study
DRU002	U	U2e2a	NorthSea_BA_IA_EMA	Germany	Germany North	Lower Saxony	Drantum	This Study
DRU003	H	H11a2a	NorthSea_BA_IA_EMA	Germany	Germany North	Lower Saxony	Drantum	This Study
DRU004	U	U5b1c2b	NorthSea_BA_IA_EMA	Germany	Germany North	Lower Saxony	Drantum	This Study
DRU005	H	H4a1a4b	NorthSea_BA_IA_EMA	Germany	Germany North	Lower Saxony	Drantum	This Study
DRU006	K	K1a+195	NorthSea_BA_IA_EMA	Germany	Germany North	Lower Saxony	Drantum	This Study
DRU007	H	H51	NorthSea_BA_IA_EMA	Germany	Germany North	Lower Saxony	Drantum	This Study
DRU008	T	T2b	NorthSea_BA_IA_EMA	Germany	Germany North	Lower Saxony	Drantum	This Study
DRU009	K	K1a4a1a2b	NorthSea_BA_IA_EMA	Germany	Germany North	Lower Saxony	Drantum	This Study
DRU010	K	K2a11	NorthSea_BA_IA_EMA	Germany	Germany North	Lower Saxony	Drantum	This Study
DRU011	K	K2a6	NorthSea_BA_IA_EMA	Germany	Germany North	Lower Saxony	Drantum	This Study
DRU012	H	H2a2a1	NorthSea_BA_IA_EMA	Germany	Germany North	Lower Saxony	Drantum	This Study
DRU013	K	K1a4d	NorthSea_BA_IA_EMA	Germany	Germany North	Lower Saxony	Drantum	This Study
DRU014	H	H17b	NorthSea_BA_IA_EMA	Germany	Germany North	Lower Saxony	Drantum	This Study
DRU015/DRU018	H	H31a	NorthSea_BA_IA_EMA	Germany	Germany North	Lower Saxony	Drantum	This Study
DRU016	U	U3a1	NorthSea_BA_IA_EMA	Germany	Germany North	Lower Saxony	Drantum	This Study
DRU017	H	H1bd	NorthSea_BA_IA_EMA	Germany	Germany North	Lower Saxony	Drantum	This Study
DUN001.A	U	U2e2a1a	NorthSea_BA_IA_EMA	Germany	Germany North	Lower Saxony	Dunum	This Study
DUN002	H	H1	NorthSea_BA_IA_EMA	Germany	Germany North	Lower Saxony	Dunum	This Study
DUN005	X	X	NorthSea_BA_IA_EMA	Germany	Germany North	Lower Saxony	Dunum	This Study
DUN006	J	J2b2	NorthSea_BA_IA_EMA	Germany	Germany North	Lower Saxony	Dunum	This Study
DUN007	H	H1c3b	NorthSea_BA_IA_EMA	Germany	Germany North	Lower Saxony	Dunum	This Study
DUN010	H	H1au1	NorthSea_BA_IA_EMA	Germany	Germany North	Lower Saxony	Dunum	This Study
DUN011	U	U4b1b1	NorthSea_BA_IA_EMA	Germany	Germany North	Lower Saxony	Dunum	This Study
DUN013	H	H58	NorthSea_BA_IA_EMA	Germany	Germany North	Lower Saxony	Dunum	This Study
ADN001	H	H56	NorthSea_BA_IA_EMA	Germany	Germany North	Lower Saxony	Hannover-Anderten	This Study
ADN002	U	U5a2c3a	NorthSea_BA_IA_EMA	Germany	Germany North	Lower Saxony	Hannover-Anderten	This Study
ADN003	H	H2a2a1	NorthSea_BA_IA_EMA	Germany	Germany North	Lower Saxony	Hannover-Anderten	This Study
ADN004	H	H5e1	NorthSea_BA_IA_EMA	Germany	Germany North	Lower Saxony	Hannover-Anderten	This Study
ADN005	H	H2a2a1	NorthSea_BA_IA_EMA	Germany	Germany North	Lower Saxony	Hannover-Anderten	This Study
ADN006	J	J1b1a1b	NorthSea_BA_IA_EMA	Germany	Germany North	Lower Saxony	Hannover-Anderten	This Study
ADN007	V	V	NorthSea_BA_IA_EMA	Germany	Germany North	Lower Saxony	Hannover-Anderten	This Study
ADN008	H	H3af	NorthSea_BA_IA_EMA	Germany	Germany North	Lower Saxony	Hannover-Anderten	This Study
ADN009/ADN010	H	H2a2a1	NorthSea_BA_IA_EMA	Germany	Germany North	Lower Saxony	Hannover-Anderten	This Study
ADN011	K	K1a4a1a2a	NorthSea_BA_IA_EMA	Germany	Germany North	Lower Saxony	Hannover-Anderten	This Study
ADN012	H	H+195+146	NorthSea_BA_IA_EMA	Germany	Germany North	Lower Saxony	Hannover-Anderten	This Study
ADN013	H	H1a1c	NorthSea_BA_IA_EMA	Germany	Germany North	Lower Saxony	Hannover-Anderten	This Study
ADN014	H	H	NorthSea_BA_IA_EMA	Germany	Germany North	Lower Saxony	Hannover-Anderten	This Study
ADN015	H	H1e	NorthSea_BA_IA_EMA	Germany	Germany North	Lower Saxony	Hannover-Anderten	This Study
ADN016	W	W1	NorthSea_BA_IA_EMA	Germany	Germany North	Lower Saxony	Hannover-Anderten	This Study
HID002.A	H	H15a1	NorthSea_BA_IA_EMA	Germany	Germany North	Lower Saxony	Hiddestorf	This Study
HID003	T	T2b3+151	NorthSea_BA_IA_EMA	Germany	Germany North	Lower Saxony	Hiddestorf	This Study
HID004	K	K1a4a1e	NorthSea_BA_IA_EMA	Germany	Germany North	Lower Saxony	Hiddestorf	This Study
ISS002	T	T2e	NorthSea_BA_IA_EMA	Germany	Germany North	Lower Saxony	Issendorf	This Study
SRS003	T	T1a1a1	NorthSea_BA_IA_EMA	Germany	Germany North	Lower Saxony	Schortens	This Study
SRS004	H	H6a1a2b1	NorthSea_BA_IA_EMA	Germany	Germany North	Lower Saxony	Schortens	This Study
ZET002	K	K1a4a1a	NorthSea_BA_IA_EMA	Germany	Germany North	Lower Saxony	Zetel	This Study
HVN001	HV	HV0f	NorthSea_BA_IA_EMA	Germany	Germany North	Mecklenburg-Vorpommern	Häven	This Study
HVN002	H	H2a2a1	NorthSea_BA_IA_EMA	Germany	Germany North	Mecklenburg-Vorpommern	Häven	This Study
HVN003	H	H1af1b	NorthSea_BA_IA_EMA	Germany	Germany North	Mecklenburg-Vorpommern	Häven	This Study
HVN004	J	J1c	NorthSea_BA_IA_EMA	Germany	Germany North	Mecklenburg-Vorpommern	Häven	This Study
HVN005	H	H2a2a1b	NorthSea_BA_IA_EMA	Germany	Germany North	Mecklenburg-Vorpommern	Häven	This Study
HVN006	U	U2e1	NorthSea_BA_IA_EMA	Germany	Germany North	Mecklenburg-Vorpommern	Häven	This Study
HVN007	H	H10e	NorthSea_BA_IA_EMA	Germany	Germany North	Mecklenburg-Vorpommern	Häven	This Study
HVN008	I	I4a1	NorthSea_BA_IA_EMA	Germany	Germany North	Mecklenburg-Vorpommern	Häven	This Study
HVN010	H	H2a2a1	NorthSea_BA_IA_EMA	Germany	Germany North	Mecklenburg-Vorpommern	Häven	This Study
SWG001	U	U5a1b1	NorthSea_BA_IA_EMA	Germany	Germany North	Schleswig-Holstein	Schleswig Rathausmarkt	This Study
SWG002	J	J2a1a1a	NorthSea_BA_IA_EMA	Germany	Germany North	Schleswig-Holstein	Schleswig Rathausmarkt	This Study
SWG003	K	K1c2	NorthSea_BA_IA_EMA	Germany	Germany North	Schleswig-Holstein	Schleswig Rathausmarkt	This Study
SWG004	K	K1b2a2	NorthSea_BA_IA_EMA	Germany	Germany North	Schleswig-Holstein	Schleswig Rathausmarkt	This Study
SWG005	K	K1a13	NorthSea_BA_IA_EMA	Germany	Germany North	Schleswig-Holstein	Schleswig Rathausmarkt	This Study
SWG006	U	U5a1c1a	NorthSea_BA_IA_EMA	Germany	Germany North	Schleswig-Holstein	Schleswig Rathausmarkt	This Study
SWG007	H	H1a1	NorthSea_BA_IA_EMA	Germany	Germany North	Schleswig-Holstein	Schleswig Rathausmarkt	This Study
SWG008	H	H5a1c1a	NorthSea_BA_IA_EMA	Germany	Germany North	Schleswig-Holstein	Schleswig Rathausmarkt	This Study
SWG009	H	H2a2a1c	NorthSea_BA_IA_EMA	Germany	Germany North	Schleswig-Holstein	Schleswig Rathausmarkt	This Study
SWG010	H	H1c2	NorthSea_BA_IA_EMA	Germany	Germany North	Schleswig-Holstein	Schleswig Rathausmarkt	This Study
SWG011	J	J2b1a3	NorthSea_BA_IA_EMA	Germany	Germany North	Schleswig-Holstein	Schleswig Rathausmarkt	This Study
SWG012	H	H7a1	NorthSea_BA_IA_EMA	Germany	Germany North	Schleswig-Holstein	Schleswig Rathausmarkt	This Study
SWG013	U	U8a1b	NorthSea_BA_IA_EMA	Germany	Germany North	Schleswig-Holstein	Schleswig Rathausmarkt	This Study
SWG014	H	H11a	NorthSea_BA_IA_EMA	Germany	Germany North	Schleswig-Holstein	Schleswig Rathausmarkt	This Study
SWG015	V	V+@16298	NorthSea_BA_IA_EMA	Germany	Germany North	Schleswig-Holstein	Schleswig Rathausmarkt	This Study
16679	X	X2b4	NorthSea_BA_IA_EMA	Germany	Germany South	Baden-Württemberg	Niederstotzingen, Southern Germany	SullivanScienceAdvances2018
16680	K	K1a1b2a1a	NorthSea_BA_IA_EMA	Germany	Germany South	Baden-Württemberg	Niederstotzingen, Southern Germany	SullivanScienceAdvances2018
16681	K	K1a	NorthSea_BA_IA_EMA	Germany	Germany South	Baden-Württemberg	Niederstotzingen, Southern Germany	SullivanScienceAdvances2018
16682	H	H1b	NorthSea_BA_IA_EMA	Germany	Germany South	Baden-Württemberg	Niederstotzingen, Southern Germany	SullivanScienceAdvances2018
16683	K	K1a	NorthSea_BA_IA_EMA	Germany	Germany South	Baden-Württemberg	Niederstotzingen, Southern Germany	SullivanScienceAdvances2018
16684	H	H10e1	NorthSea_BA_IA_EMA	Germany	Germany South	Baden-Württemberg	Niederstotzingen, Southern Germany	SullivanScienceAdvances2018
16685	T	T2	NorthSea_BA_IA_EMA	Germany	Germany South	Baden-Württemberg	Niederstotzingen, Southern Germany	SullivanScienceAdvances2018
16686	K	K1a1b2a1a	NorthSea_BA_IA_EMA	Germany	Germany South	Baden-Württemberg	Niederstotzingen, Southern Germany	SullivanScienceAdvances2018
16687	H	H65a	NorthSea_BA_IA_EMA	Germany	Germany South	Baden-Württemberg	Niederstotzingen, Southern Germany	SullivanScienceAdvances2018
16688	N1	I5a1b	NorthSea_BA_IA_EMA	Germany	Germany South	Baden-Württemberg	Niederstotzingen, Southern Germany	SullivanScienceAdvances2018
16689	X	X2b4	NorthSea_BA_IA_EMA	Germany	Germany South	Baden-Württemberg	Niederstotzingen, Southern Germany	SullivanScienceAdvances2018
16690	U	U5a1a1	NorthSea_BA_IA_EMA	Germany	Germany South	Baden-Württemberg	Niederstotzingen, Southern Germany	SullivanScienceAdvances2018
9021	H	H5	NorthSea_BA_IA_EMA	Germany	Germany South	Bavaria	Alteglofsheim	VeeramahPNAS2018
9011	V	V3	NorthSea_BA_IA_EMA	Germany	Germany South	Bavaria	Altenerding- Klettham	VeeramahPNAS2018
9012	U	U4a2a	NorthSea_BA_IA_EMA	Germany	Germany South	Bavaria	Altenerding- Klettham	VeeramahPNAS2018
9013	W	W1e1a	NorthSea_BA_IA_EMA	Germany	Germany South	Bavaria	Altenerding- Klettham	VeeramahPNAS2018
9014	H	H60a	NorthSea_BA_IA_EMA	Germany	Germany South	Bavaria	Altenerding- Klettham	VeeramahPNAS2018
9015	K	K1a	NorthSea_BA_IA_EMA	Germany	Germany South	Bavaria	Altenerding- Klettham	VeeramahPNAS2018
9016	X	X2b	NorthSea_BA_IA_EMA	Germany	Germany South	Bavaria	Altenerding- Klettham	VeeramahPNAS2018
9017	T	T2c1d1a	NorthSea_BA_IA_EMA	Germany	Germany South	Bavaria	Altenerding- Klettham	VeeramahPNAS2018
9018	H	H1h1	NorthSea_BA_IA_EMA	Germany	Germany South	Bavaria	Altenerding- Klettham	VeeramahPNAS2018
9019	H	H7a	NorthSea_BA_IA_EMA	Germany	Germany South	Bavaria	Altenerding- Klettham	VeeramahPNAS2018
9020	U	U4a	NorthSea_BA_IA_EMA	Germany	Germany South	Bavaria	Altenerding- Klettham	VeeramahPNAS2018
9022	N1	I1	NorthSea_BA_IA_EMA	Germany	Germany South	Bavaria	Altheim	VeeramahPNAS2018
9023	J	J2a2b	NorthSea_BA_IA_EMA	Germany	Germany South	Bavaria	Altheim	VeeramahPNAS2018
9024	H	H2a2a1	NorthSea_BA_IA_EMA	Germany	Germany South	Bavaria	Altheim	VeeramahPNAS2018
9025	H	H2a2b	NorthSea_BA_IA_EMA	Germany	Germany South	Bavaria	Altheim	VeeramahPNAS2018
9026	U	U5b1b	NorthSea_BA_IA_EMA	Germany	Germany South	Bavaria	Barbing-Irlmauth	VeeramahPNAS2018
9027	T	T2b16	NorthSea_BA_IA_EMA	Germany	Germany South	Bavaria	Barbing-Irlmauth	VeeramahPNAS2018
9030	H	H18b	NorthSea_BA_IA_EMA	Germany	Germany South	Bavaria	Burgweinting - Nord-West II	VeeramahPNAS2018
9031	A/C	C4a1a	NorthSea_BA_IA_EMA	Germany	Germany South	Bavaria	Burgweinting - Nord-West II	VeeramahPNAS2018
9028	H	H3	NorthSea_BA_IA_EMA	Germany	Germany South	Bavaria	Munich, Freiham-Nord cemetery	VeeramahPNAS2018
9034	U	U5b2b	NorthSea_BA_IA_EMA	Germany	Germany South	Bavaria	Straubing- BajuwarenstraÃŸe	VeeramahPNAS2018
9035	T	T2b21	NorthSea_BA_IA_EMA	Germany	Germany South	Bavaria	Straubing- BajuwarenstraÃŸe	VeeramahPNAS2018
9036	H	H1	NorthSea_BA_IA_EMA	Germany	Germany South	Bavaria	Straubing- BajuwarenstraÃŸe	VeeramahPNAS2018
9037	H	H11a2	NorthSea_BA_IA_EMA	Germany	Germany South	Bavaria	Straubing- BajuwarenstraÃŸe	VeeramahPNAS2018
9038	J	J1c5	NorthSea_BA_IA_EMA	Germany	Germany South	Bavaria	Straubing- BajuwarenstraÃŸe	VeeramahPNAS2018
9039	J	J1c10	NorthSea_BA_IA_EMA	Germany	Germany South	Bavaria	Straubing- BajuwarenstraÃŸe	VeeramahPNAS2018
9040	H	H7	NorthSea_BA_IA_EMA	Germany	Germany South	Bavaria	Straubing- BajuwarenstraÃŸe	VeeramahPNAS2018
9041	H	H3	NorthSea_BA_IA_EMA	Germany	Germany South	Bavaria	Straubing- BajuwarenstraÃŸe	VeeramahPNAS2018
9042	U	U5a1h	NorthSea_BA_IA_EMA	Germany	Germany South	Bavaria	Straubing- BajuwarenstraÃŸe	VeeramahPNAS2018
9043	T	T2b	NorthSea_BA_IA_EMA	Germany	Germany South	Bavaria	Straubing- BajuwarenstraÃŸe	VeeramahPNAS2018
9044	H	H5	NorthSea_BA_IA_EMA	Germany	Germany South	Bavaria	Straubing- BajuwarenstraÃŸe	VeeramahPNAS2018
9045	H	H5a1	NorthSea_BA_IA_EMA	Germany	Germany South	Bavaria	Straubing- BajuwarenstraÃŸe	VeeramahPNAS2018
9046	J	J1c2o	NorthSea_BA_IA_EMA	Germany	Germany South	Bavaria	Straubing- BajuwarenstraÃŸe	VeeramahPNAS2018
9047	T	T2b	NorthSea_BA_IA_EMA	Germany	Germany South	Bavaria	Straubing- BajuwarenstraÃŸe	VeeramahPNAS2018
9048	T	T2b	NorthSea_BA_IA_EMA	Germany	Germany South	Bavaria	Straubing- BajuwarenstraÃŸe	VeeramahPNAS2018
9049	T	T1	NorthSea_BA_IA_EMA	Germany	Germany South	Bavaria	Straubing- BajuwarenstraÃŸe	VeeramahPNAS2018
9050	HV	HV9	NorthSea_BA_IA_EMA	Germany	Germany South	Bavaria	Straubing- BajuwarenstraÃŸe	VeeramahPNAS2018
IND001	U	U5b2a1a2	NorthSea_BA_IA_EMA	Germany	Germany West	North Rhine-Westphalia	Alt-Inden	This Study
IND002	V	V3c	NorthSea_BA_IA_EMA	Germany	Germany West	North Rhine-Westphalia	Alt-Inden	This Study
IND003	T	T2b	NorthSea_BA_IA_EMA	Germany	Germany West	North Rhine-Westphalia	Alt-Inden	This Study
IND004	U	U8b1b1	NorthSea_BA_IA_EMA	Germany	Germany West	North Rhine-Westphalia	Alt-Inden	This Study
IND005	T	T2g1a1	NorthSea_BA_IA_EMA	Germany	Germany West	North Rhine-Westphalia	Alt-Inden	This Study
IND006	H	H13a1a	NorthSea_BA_IA_EMA	Germany	Germany West	North Rhine-Westphalia	Alt-Inden	This Study
IND007	J	J2b1a1	NorthSea_BA_IA_EMA	Germany	Germany West	North Rhine-Westphalia	Alt-Inden	This Study
IND008	H	H2a2	NorthSea_BA_IA_EMA	Germany	Germany West	North Rhine-Westphalia	Alt-Inden	This Study
IND009	R	R0a (?)	NorthSea_BA_IA_EMA	Germany	Germany West	North Rhine-Westphalia	Alt-Inden	This Study
IND010	H	H8c	NorthSea_BA_IA_EMA	Germany	Germany West	North Rhine-Westphalia	Alt-Inden	This Study
IND011	U	U5b1	NorthSea_BA_IA_EMA	Germany	Germany West	North Rhine-Westphalia	Alt-Inden	This Study
IND012	U	U5b1	NorthSea_BA_IA_EMA	Germany	Germany West	North Rhine-Westphalia	Alt-Inden	This Study
IND013	H	H3b1b1	NorthSea_BA_IA_EMA	Germany	Germany West	North Rhine-Westphalia	Alt-Inden	This Study
IND014	T	T2	NorthSea_BA_IA_EMA	Germany	Germany West	North Rhine-Westphalia	Alt-Inden	This Study
IND015	H	H3h3 (?)	NorthSea_BA_IA_EMA	Germany	Germany West	North Rhine-Westphalia	Alt-Inden	This Study
IND016	T	T2f1a1	NorthSea_BA_IA_EMA	Germany	Germany West	North Rhine-Westphalia	Alt-Inden	This Study
IND017	U	U3a1	NorthSea_BA_IA_EMA	Germany	Germany West	North Rhine-Westphalia	Alt-Inden	This Study
I12903	U	U5b1c2b	NorthSea_BA_IA_EMA	Netherlands	Netherlands East	Gelderland	Nijmegen-Lent	Patterson 2022
I12905	H	H27	NorthSea_BA_IA_EMA	Netherlands	Netherlands East	Gelderland	Nijmegen-Lent	Patterson 2022
I11631	T	T2b	NorthSea_BA_IA_EMA	Netherlands	Netherlands East	Gelderland	Tiel-Medel-De Reth	Patterson 2022
MDM001	H	H5a1	NorthSea_BA_IA_EMA	Netherlands	Netherlands North	Friesland	Midlum	This Study
MDM002	J	J1c3	NorthSea_BA_IA_EMA	Netherlands	Netherlands North	Friesland	Midlum	This Study
MDM003	U	U5b2b3	NorthSea_BA_IA_EMA	Netherlands	Netherlands North	Friesland	Midlum	This Study
MDM004	K	K2a6	NorthSea_BA_IA_EMA	Netherlands	Netherlands North	Friesland	Midlum	This Study
MDM005	U	U4a1a	NorthSea_BA_IA_EMA	Netherlands	Netherlands North	Friesland	Midlum	This Study
MDM006	H	H1	NorthSea_BA_IA_EMA	Netherlands	Netherlands North	Friesland	Midlum	This Study
MDM007	H	H5b1	NorthSea_BA_IA_EMA	Netherlands	Netherlands North	Friesland	Midlum	This Study
GRO001	H	H1a1	NorthSea_BA_IA_EMA	Netherlands	Netherlands North	Groningen	Groningen	This Study
GRO002	U	U5a1i1	NorthSea_BA_IA_EMA	Netherlands	Netherlands North	Groningen	Groningen	This Study
GRO004	J	J1c2c	NorthSea_BA_IA_EMA	Netherlands	Netherlands North	Groningen	Groningen	This Study
GRO005	U	U5b1b1	NorthSea_BA_IA_EMA	Netherlands	Netherlands North	Groningen	Groningen	This Study
GRO006	T	T2b	NorthSea_BA_IA_EMA	Netherlands	Netherlands North	Groningen	Groningen	This Study
GRO007	U	U7b	NorthSea_BA_IA_EMA	Netherlands	Netherlands North	Groningen	Groningen	This Study
GRO008	J	J2b1a3	NorthSea_BA_IA_EMA	Netherlands	Netherlands North	Groningen	Groningen	This Study
GRO010	J	J2a1a1a2	NorthSea_BA_IA_EMA	Netherlands	Netherlands North	Groningen	Groningen	This Study
GRO012	T	T2b1	NorthSea_BA_IA_EMA	Netherlands	Netherlands North	Groningen	Groningen	This Study
GRO013	T	T1a1b	NorthSea_BA_IA_EMA	Netherlands	Netherlands North	Groningen	Groningen	This Study
GRO014	J	J2a1a1a2	NorthSea_BA_IA_EMA	Netherlands	Netherlands North	Groningen	Groningen	This Study
GRO015/GRO016	J	J2a1a1a2	NorthSea_BA_IA_EMA	Netherlands	Netherlands North	Groningen	Groningen	This Study
GRO017	J	J1b1a1+146C	NorthSea_BA_IA_EMA	Netherlands	Netherlands North	Groningen	Groningen	This Study
GRO019	K	K1a4d	NorthSea_BA_IA_EMA	Netherlands	Netherlands North	Groningen	Groningen	This Study
GRO020	J	J2a1a1a2	NorthSea_BA_IA_EMA	Netherlands	Netherlands North	Groningen	Groningen	This Study
GRO021	J	J1c	NorthSea_BA_IA_EMA	Netherlands	Netherlands North	Groningen	Groningen	This Study
GRO023	T	T2b8	NorthSea_BA_IA_EMA	Netherlands	Netherlands North	Groningen	Groningen	This Study
GRO024	H	H3b7	NorthSea_BA_IA_EMA	Netherlands	Netherlands North	Groningen	Groningen	This Study
I20062	H	H1+16189	NorthSea_BA_IA_EMA	Netherlands	Netherlands North	Noord-Holland	Bovenkarspel-Het Valkje	Patterson 2022
I11629	T	T2e1	NorthSea_BA_IA_EMA	Netherlands	Netherlands North	Noord-Holland	Hoogkarspel-Houterpolder-West	Patterson 2022
I12081	U	U5a1c	NorthSea_BA_IA_EMA	Netherlands	Netherlands North	Noord-Holland	Hoogkarspel-Houterpolder-West	Patterson 2022
I12082	K	K1d	NorthSea_BA_IA_EMA	Netherlands	Netherlands North	Noord-Holland	Hoogkarspel-Houterpolder-West	Patterson 2022
I20063	K	K1b1a	NorthSea_BA_IA_EMA	Netherlands	Netherlands North	Noord-Holland	Oostwoud, De Tuithoorn	Patterson 2022
I12907	N1	N1a1a1a3	NorthSea_BA_IA_EMA	Netherlands	Netherlands North	Noord-Holland	Uitgeest-Dorregeest	Patterson 2022
I20058	T	T1a1	NorthSea_BA_IA_EMA	Netherlands	Netherlands North	Noord-Holland	Velsen-Hofgeesterweg	Patterson 2022
I17750	H	H86	NorthSea_BA_IA_EMA	Netherlands	Netherlands North	Noord-Holland	Velsen-Hoogoventerrein	Patterson 2022
I26828	H	H2a2	NorthSea_BA_IA_EMA	Netherlands	Netherlands North	Noord-Holland	Wervershoof-Zwaagdijk	Patterson 2022
I26829	H	H5b	NorthSea_BA_IA_EMA	Netherlands	Netherlands North	Noord-Holland	Wervershoof-Zwaagdijk	Patterson 2022
I26830	H	H3v+16093	NorthSea_BA_IA_EMA	Netherlands	Netherlands North	Noord-Holland	Wervershoof-Zwaagdijk	Patterson 2022
I26831	U	U5a1a1	NorthSea_BA_IA_EMA	Netherlands	Netherlands North	Noord-Holland	Wervershoof-Zwaagdijk	Patterson 2022
I26832	U	U4a3	NorthSea_BA_IA_EMA	Netherlands	Netherlands North	Noord-Holland	Wervershoof-Zwaagdijk	Patterson 2022
I11971	H	H3	NorthSea_BA_IA_EMA	Netherlands	Netherlands North	Noord-Holland	Westwoud-Binnenwijzend	Patterson 2022
I11972	U	U5b2b1	NorthSea_BA_IA_EMA	Netherlands	Netherlands North	Noord-Holland	Westwoud-Binnenwijzend	Patterson 2022
I11973	H	H5a1	NorthSea_BA_IA_EMA	Netherlands	Netherlands North	Noord-Holland	Westwoud-Binnenwijzend	Patterson 2022
I12083	J	J2b1a1	NorthSea_BA_IA_EMA	Netherlands	Netherlands North	Noord-Holland	Westwoud-Markerwaardweg	Patterson 2022
I12906	W	W1c	NorthSea_BA_IA_EMA	Netherlands	Netherlands South	Zeeland	Zeeland, Veere-N57	Patterson 2022
I13025	K	K2b1a	NorthSea_BA_IA_EMA	Netherlands	Netherlands South	Zuid-Holland	Molenaarsgraaf	Patterson 2022
I13026	J	J1b1a1	NorthSea_BA_IA_EMA	Netherlands	Netherlands South	Zuid-Holland	Molenaarsgraaf	Patterson 2022
I13027	T	T2b21	NorthSea_BA_IA_EMA	Netherlands	Netherlands South	Zuid-Holland	Molenaarsgraaf	Patterson 2022
I12900	U	U5b2b1a1	NorthSea_BA_IA_EMA	Netherlands	Netherlands South	Zuid-Holland	Ottoland-Kromme Elleboog	Patterson 2022
I13028	H	H1a	NorthSea_BA_IA_EMA	Netherlands	Netherlands South	Zuid-Holland	Ottoland-Kromme Elleboog	Patterson 2022
I17019	T	T2b	NorthSea_BA_IA_EMA	Netherlands	Netherlands South	Zuid-Holland	Vlaardingen-Krabbeplas	Patterson 2022
19255	N1	I1a1	Scandinavian_Peninsula_IA_EMA	Norway	Norway Central		Sor-Trondelag	MargaryanWillerslevNature2020
18880	J	J1b1a1a	Scandinavian_Peninsula_IA_EMA	Norway	Norway Central		Trondheim	MargaryanWillerslevNature2020
18881	R	R1a1a	Scandinavian_Peninsula_IA_EMA	Norway	Norway Central		Trondheim	MargaryanWillerslevNature2020
18882	U	U6a3	Scandinavian_Peninsula_IA_EMA	Norway	Norway Central		Trondheim	MargaryanWillerslevNature2020
18883	H	H1a3a	Scandinavian_Peninsula_IA_EMA	Norway	Norway Central		Trondheim	MargaryanWillerslevNature2020
18884	H	H1bb	Scandinavian_Peninsula_IA_EMA	Norway	Norway Central		Trondheim	MargaryanWillerslevNature2020
18888	H	H10a1	Scandinavian_Peninsula_IA_EMA	Norway	Norway Central		Trondheim	MargaryanWillerslevNature2020
18889	U	U3a1c	Scandinavian_Peninsula_IA_EMA	Norway	Norway Central		Trondheim	MargaryanWillerslevNature2020
19153	J	J1c2c1	Scandinavian_Peninsula_IA_EMA	Norway	Norway North		Nordland	MargaryanWillerslevNature2020
19125	K	K2a3	Scandinavian_Peninsula_IA_EMA	Norway	Norway South		Telemark	MargaryanWillerslevNature2020
19126	N1	I3	Scandinavian_Peninsula_IA_EMA	Norway	Norway South		Telemark	MargaryanWillerslevNature2020
1305	W	W1	Scandinavian_Peninsula_IA_EMA	Sweden	Sweden South East	Malmo	Malmo, Oxie 7	AllentoftNature2015
19254	H	H1a3b	Scandinavian_Peninsula_IA_EMA	Sweden	Sweden South East		Oland	MargaryanWillerslevNature2020
19290	H	H1s	Scandinavian_Peninsula_IA_EMA	Sweden	Sweden South East		Oland	MargaryanWillerslevNature2020
1572	U	U5a1b1e	Scotland_Ireland_Wales_BA_IA	Ireland	Ulster		Rathlin Island, County Antrim	CassidyPNAS2016
1573	U	U5b2a2	Scotland_Ireland_Wales_BA_IA	Ireland	Ulster		Rathlin Island, County Antrim	CassidyPNAS2016
1574	J	J2b1a	Scotland_Ireland_Wales_BA_IA	Ireland	Ulster		Rathlin Island, County Antrim	CassidyPNAS2016
5578	H	H5'36	Scotland_Ireland_Wales_BA_IA	Scotland	Scotland East	City of Edinburgh	Merrilees Close, Leith	OlaldeNature2018
5579	H	H15a1	Scotland_Ireland_Wales_BA_IA	Scotland	Scotland East	City of Edinburgh	Merrilees Close, Leith	OlaldeNature2018
2092	U	U4a1	Scotland_Ireland_Wales_BA_IA	Scotland	Scotland East	East Lothian	Dryburn Bridge	OlaldeNature2018
2093	U	U5a1b1g	Scotland_Ireland_Wales_BA_IA	Scotland	Scotland East	East Lothian	Dryburn Bridge	OlaldeNature2018
I16416	H	H3+152	Scotland_Ireland_Wales_BA_IA	Scotland	Scotland East	East Lothian	East Lothian, Broxmouth	Patterson 2022
I16422	H	H3+152	Scotland_Ireland_Wales_BA_IA	Scotland	Scotland East	East Lothian	East Lothian, Broxmouth	Patterson 2022
I16498	H	H2a1	Scotland_Ireland_Wales_BA_IA	Scotland	Scotland East	East Lothian	East Lothian, Broxmouth	Patterson 2022
I16503	H	H1ak1	Scotland_Ireland_Wales_BA_IA	Scotland	Scotland East	East Lothian	East Lothian, Broxmouth	Patterson 2022
I16504	H	H1as	Scotland_Ireland_Wales_BA_IA	Scotland	Scotland East	East Lothian	East Lothian, Broxmouth	Patterson 2022
I2692	H	H2a1	Scotland_Ireland_Wales_BA_IA	Scotland	Scotland East	East Lothian	East Lothian, Broxmouth	Patterson 2022
I2693	H	H3+152	Scotland_Ireland_Wales_BA_IA	Scotland	Scotland East	East Lothian	East Lothian, Broxmouth	Patterson 2022
I2694	H	H1ak1	Scotland_Ireland_Wales_BA_IA	Scotland	Scotland East	East Lothian	East Lothian, Broxmouth	Patterson 2022
I2695	H	H2a1	Scotland_Ireland_Wales_BA_IA	Scotland	Scotland East	East Lothian	East Lothian, Broxmouth	Patterson 2022
I2696	U	U5a2b4a	Scotland_Ireland_Wales_BA_IA	Scotland	Scotland East	East Lothian	East Lothian, Broxmouth	Patterson 2022
5580	H	H1c3a	Scotland_Ireland_Wales_BA_IA	Scotland	Scotland East	East Lothian	East Lothian, Innerwick, Thurston Mains	OlaldeNature2018
I16448	K	K1b1a1	Scotland_Ireland_Wales_BA_IA	Scotland	Scotland East	East Lothian	East Lothian, Innerwick, Thurston Mains	Patterson 2022
I2413	H	H1a1	Scotland_Ireland_Wales_BA_IA	Scotland	Scotland East	East Lothian	East Lothian, Innerwick, Thurston Mains	Patterson 2022
I16413	H	H6a1a8	Scotland_Ireland_Wales_BA_IA	Scotland	Scotland East	East Lothian	East Lothian, North Berwick, Law Road	Patterson 2022
I16418	U	U5a1d2a	Scotland_Ireland_Wales_BA_IA	Scotland	Scotland East	East Lothian	East Lothian, North Berwick, Law Road	Patterson 2022
I16495	H	H6a1a8	Scotland_Ireland_Wales_BA_IA	Scotland	Scotland East	East Lothian	East Lothian, North Berwick, Law Road	Patterson 2022
I16499	N1	I2a	Scotland_Ireland_Wales_BA_IA	Scotland	Scotland East	East Lothian	East Lothian, North Berwick, Law Road	Patterson 2022
2094	K	K1a3a	Scotland_Ireland_Wales_BA_IA	Scotland	Scotland East	East Lothian	Eweford Cottages	OlaldeNature2018
2095	H	H3+16311	Scotland_Ireland_Wales_BA_IA	Scotland	Scotland East	East Lothian	Longniddry, Evergreen	OlaldeNature2018
2118	H	H2a1a	Scotland_Ireland_Wales_BA_IA	Scotland	Scotland East	East Lothian	Longniddry, Evergreen	OlaldeNature2018
2119	U	U5b3	Scotland_Ireland_Wales_BA_IA	Scotland	Scotland East	East Lothian	Longniddry, Evergreen	OlaldeNature2018
5244	H	H3+16311	Scotland_Ireland_Wales_BA_IA	Scotland	Scotland East	Fife	Fife, cist3, Dunfermline, Aberdour Road	OlaldeNature2018
5245	T	T2a1b1a1b	Scotland_Ireland_Wales_BA_IA	Scotland	Scotland East	Perth and Kinross	Doune, Perth and Kinross	OlaldeNature2018
I5474	K	K1a26	Scotland_Ireland_Wales_BA_IA	Scotland	Scotland East	Scottish Borders	Scottish Borders, Cumledge (Auchencraw Park)	Patterson 2022
I16412_d	R	R	Scotland_Ireland_Wales_BA_IA	Scotland	Scotland East	Stirling	Stirling, Coneypark Cairn (Cist 1)	Patterson 2022
I27384	H	H2a2a1g	Scotland_Ireland_Wales_BA_IA	Scotland	Scotland East	West Lothian	West Lothian, House of Binns	Patterson 2022
I27385	T	T2b19	Scotland_Ireland_Wales_BA_IA	Scotland	Scotland East	West Lothian	West Lothian, House of Binns	Patterson 2022
5555	H	H5	Scotland_Ireland_Wales_BA_IA	Scotland	Scotland Highlands & Islands	Caithness	Wick, Achavanich	OlaldeNature2018
2120	H	H6a1b2	Scotland_Ireland_Wales_BA_IA	Scotland	Scotland Highlands & Islands	Eilean Siar	Pabbay Mor	OlaldeNature2018
I3566	H	H13a1a	Scotland_Ireland_Wales_BA_IA	Scotland	Scotland Highlands & Islands	Highland	Highland, Applecross	Patterson 2022
I3567	J	J1c3b	Scotland_Ireland_Wales_BA_IA	Scotland	Scotland Highlands & Islands	Highland	Highland, Applecross	Patterson 2022
I3568	H	H7a1	Scotland_Ireland_Wales_BA_IA	Scotland	Scotland Highlands & Islands	Highland	Highland, Applecross	Patterson 2022
5547	V	V10	Scotland_Ireland_Wales_BA_IA	Scotland	Scotland Highlands & Islands	Inner Hebrides	Coll, Sorisdale	OlaldeNature2018
1830	T	T2a1b1a	Scotland_Ireland_Wales_BA_IA	Scotland	Scotland Highlands & Islands	Moray	Covesea Cave 2	OlaldeNature2018
2197	H	H5a1	Scotland_Ireland_Wales_BA_IA	Scotland	Scotland Highlands & Islands	Moray	Covesea Cave 2	OlaldeNature2018
2198	N1	I2a1	Scotland_Ireland_Wales_BA_IA	Scotland	Scotland Highlands & Islands	Moray	Covesea Cave 2	OlaldeNature2018
2196	K	K1a2c	Scotland_Ireland_Wales_BA_IA	Scotland	Scotland Highlands & Islands	Moray	Covesea Caves	OlaldeNature2018
2229	U	U5a1c	Scotland_Ireland_Wales_BA_IA	Scotland	Scotland Highlands & Islands	Moray	Covesea Caves	OlaldeNature2018
I2982	H	H7a1	Scotland_Ireland_Wales_BA_IA	Scotland	Scotland Highlands & Islands	Orkney Islands	Orkney, Bu	Patterson 2022
I2983	U	U2e2a1c	Scotland_Ireland_Wales_BA_IA	Scotland	Scotland Highlands & Islands	Orkney Islands	Orkney, Bu	Patterson 2022
I2799	H	H1	Scotland_Ireland_Wales_BA_IA	Scotland	Scotland Highlands & Islands	Orkney Islands	Orkney, Howe of Howe	Patterson 2022
1703	T	T2a1b1a	Scotland_Ireland_Wales_BA_IA	Scotland	Scotland Highlands & Islands	Orkney Islands	Orkney, Lop Ness, Stenchme	OlaldeNature2018
I2824	H	H13a1a	Scotland_Ireland_Wales_BA_IA	Scotland	Scotland Highlands & Islands	Outer Hebrides	Isle of Harris, Northton	Patterson 2022
I2699	V	V10	Scotland_Ireland_Wales_BA_IA	Scotland	Scotland Highlands & Islands	Outer Hebrides	South Uist, Hornish Point	Patterson 2022
I16410	T	T2b	Scotland_Ireland_Wales_BA_IA	Wales	Wales	Clwyd	Dinorben	Patterson 2022
I16475	X	X2b	Scotland_Ireland_Wales_BA_IA	Wales	Wales	Clwyd	Dinorben	Patterson 2022
I16514	HV	HV0	Scotland_Ireland_Wales_BA_IA	Wales	Wales	Clwyd	Dinorben	Patterson 2022
I16479_d	H	H	Scotland_Ireland_Wales_BA_IA	Wales	Wales	Conwy	Llandudno, Little Ormes Head, Ogof Rhiwledyn	Patterson 2022
2027	N1	I3	Scotland_Ireland_Wales_BA_IA	Wales	Wales	Conwy	North Llandudno, Great Orme	OlaldeNature2018
2096	U	U5a1a2b	Scotland_Ireland_Wales_BA_IA	Wales	Wales	Conwy	North Llandudno, Great Orme	OlaldeNature2018
I16471_d	H	H2a	Scotland_Ireland_Wales_BA_IA	Wales	Wales	Glamorgan	Llantwit Major, Llanmaes	Patterson 2022
I6771	U	U4b1a	Scotland_Ireland_Wales_BA_IA	Wales	Wales	Glamorgan	Llantwit Major, Llanmaes	Patterson 2022
I16405	K	K1a+195	Scotland_Ireland_Wales_BA_IA	Wales	Wales	Glamorgan	RAF St Athan	Patterson 2022
I5440	K	K1c1	Scotland_Ireland_Wales_BA_IA	Wales	Wales	Glamorgan	St. Fagan's	Patterson 2022
5544	H	H5c	Scotland_Ireland_Wales_BA_IA	Wales	Wales	West Glamorgan	Culverhole Cave	OlaldeNature2018
I16476	H	H24	Scotland_Ireland_Wales_BA_IA	Wales	Wales	West Glamorgan	Gower Peninsula, Port Eynon, Culver Hole Cave	Patterson 2022
I16488	U	U5a1b1	Scotland_Ireland_Wales_BA_IA	Wales	Wales	West Glamorgan	Gower Peninsula, Port Eynon, Culver Hole Cave	Patterson 2022
18900	U	U5b1b1+@16192	Viking_BritishIsles_Ireland	England	England South East	Oxfordshire	England, Oxford, St John's College Oxford	MargaryanWillerslevNature2020
18901	V	V1a1	Viking_BritishIsles_Ireland	England	England South East	Oxfordshire	England, Oxford, St John's College Oxford	MargaryanWillerslevNature2020
18902	H	H17	Viking_BritishIsles_Ireland	England	England South East	Oxfordshire	England, Oxford, St John's College Oxford	MargaryanWillerslevNature2020
18903	J	J1c3e1	Viking_BritishIsles_Ireland	England	England South East	Oxfordshire	England, Oxford, St John's College Oxford	MargaryanWillerslevNature2020
18904	T	T1a1q	Viking_BritishIsles_Ireland	England	England South East	Oxfordshire	England, Oxford, St John's College Oxford	MargaryanWillerslevNature2020
18905	H	H6a1a	Viking_BritishIsles_Ireland	England	England South East	Oxfordshire	England, Oxford, St John's College Oxford	MargaryanWillerslevNature2020
18906	H	H1a1	Viking_BritishIsles_Ireland	England	England South East	Oxfordshire	England, Oxford, St John's College Oxford	MargaryanWillerslevNature2020
18908	H	H1+16239	Viking_BritishIsles_Ireland	England	England South East	Oxfordshire	England, Oxford, St John's College Oxford	MargaryanWillerslevNature2020
18909	T	T2b4+152	Viking_BritishIsles_Ireland	England	England South East	Oxfordshire	England, Oxford, St John's College Oxford	MargaryanWillerslevNature2020
18920	U	U2e2a1a1	Viking_BritishIsles_Ireland	England	England South East	Oxfordshire	England, Oxford, St John's College Oxford	MargaryanWillerslevNature2020
18921	N1	I3a1	Viking_BritishIsles_Ireland	England	England South East	Oxfordshire	England, Oxford, St John's College Oxford	MargaryanWillerslevNature2020
18922	U	U4b1b1	Viking_BritishIsles_Ireland	England	England South East	Oxfordshire	England, Oxford, St John's College Oxford	MargaryanWillerslevNature2020
18923	H	H3ag	Viking_BritishIsles_Ireland	England	England South East	Oxfordshire	England, Oxford, St John's College Oxford	MargaryanWillerslevNature2020
18929	N1	I1a1e	Viking_BritishIsles_Ireland	England	England South East	Oxfordshire	England, Oxford, St John's College Oxford	MargaryanWillerslevNature2020
18930	U	U5a1b+16362	Viking_BritishIsles_Ireland	England	England South East	Oxfordshire	England, Oxford, St John's College Oxford	MargaryanWillerslevNature2020
18931	H	H1+16239	Viking_BritishIsles_Ireland	England	England South East	Oxfordshire	England, Oxford, St John's College Oxford	MargaryanWillerslevNature2020
18932	H	H1a1	Viking_BritishIsles_Ireland	England	England South East	Oxfordshire	England, Oxford, St John's College Oxford	MargaryanWillerslevNature2020
18933	H	H10	Viking_BritishIsles_Ireland	England	England South East	Oxfordshire	England, Oxford, St John's College Oxford	MargaryanWillerslevNature2020
18934	H	H82	Viking_BritishIsles_Ireland	England	England South East	Oxfordshire	England, Oxford, St John's College Oxford	MargaryanWillerslevNature2020
18935	K	K2a5	Viking_BritishIsles_Ireland	England	England South East	Oxfordshire	England, Oxford, St John's College Oxford	MargaryanWillerslevNature2020
18924/18925	H	H4a1a4b	Viking_BritishIsles_Ireland	England	England South East	Oxfordshire	England, Oxford, St John's College Oxford	MargaryanWillerslevNature2020
19005	H	H1c7	Viking_BritishIsles_Ireland	England	England South West	Dorset	England, Dorset, Ridgeway Hill Mass Grave	MargaryanWillerslevNature2020
19006	H	H5a1c1a	Viking_BritishIsles_Ireland	England	England South West	Dorset	England, Dorset, Ridgeway Hill Mass Grave	MargaryanWillerslevNature2020
19007	K	K1a4a1	Viking_BritishIsles_Ireland	England	England South West	Dorset	England, Dorset, Ridgeway Hill Mass Grave	MargaryanWillerslevNature2020
19008	N1	I2	Viking_BritishIsles_Ireland	England	England South West	Dorset	England, Dorset, Ridgeway Hill Mass Grave	MargaryanWillerslevNature2020
19010	H	H1e1a	Viking_BritishIsles_Ireland	England	England South West	Dorset	England, Dorset, Ridgeway Hill Mass Grave	MargaryanWillerslevNature2020
19011	H	H52	Viking_BritishIsles_Ireland	England	England South West	Dorset	England, Dorset, Ridgeway Hill Mass Grave	MargaryanWillerslevNature2020
19012	J	J1c4	Viking_BritishIsles_Ireland	England	England South West	Dorset	England, Dorset, Ridgeway Hill Mass Grave	MargaryanWillerslevNature2020
19013	K	K1a4d	Viking_BritishIsles_Ireland	England	England South West	Dorset	England, Dorset, Ridgeway Hill Mass Grave	MargaryanWillerslevNature2020
19014	N1	N1a1a1a2	Viking_BritishIsles_Ireland	England	England South West	Dorset	England, Dorset, Ridgeway Hill Mass Grave	MargaryanWillerslevNature2020
19182	H	H6a2a	Viking_BritishIsles_Ireland	England	England South West	Dorset	England, Dorset, Ridgeway Hill Mass Grave	MargaryanWillerslevNature2020
19276	N1	I2	Viking_BritishIsles_Ireland	Ireland	Connaught		Eyrephort	MargaryanWillerslevNature2020
19277	H	H24a	Viking_BritishIsles_Ireland	Ireland	Leinster	Dublin	Finglas	MargaryanWillerslevNature2020
19279	HV	HV6	Viking_BritishIsles_Ireland	Ireland	Leinster	Dublin	Islandbridge	MargaryanWillerslevNature2020
19278	H	H1bb	Viking_BritishIsles_Ireland	Ireland	Leinster	Dublin	Ship Street Great	MargaryanWillerslevNature2020
18956	H	H4a1a1a1a1	Viking_BritishIsles_Ireland	Scotland	Scotland Highlands & Islands	Orkney Islands	Orkney, Brough Road Birsay	MargaryanWillerslevNature2020
18960	U	U4b1b1	Viking_BritishIsles_Ireland	Scotland	Scotland Highlands & Islands	Orkney Islands	Orkney, Brough Road Birsay	MargaryanWillerslevNature2020
18961	J	J1b1a1	Viking_BritishIsles_Ireland	Scotland	Scotland Highlands & Islands	Orkney Islands	Orkney, Brough Road Birsay	MargaryanWillerslevNature2020
18954	H	H3k1a	Viking_BritishIsles_Ireland	Scotland	Scotland Highlands & Islands	Orkney Islands	Orkney, Buckquoy Birsay	MargaryanWillerslevNature2020
18955	H	H1ai1	Viking_BritishIsles_Ireland	Scotland	Scotland Highlands & Islands	Orkney Islands	Orkney, Buckquoy Birsay	MargaryanWillerslevNature2020
18957	H	H1m	Viking_BritishIsles_Ireland	Scotland	Scotland Highlands & Islands	Orkney Islands	Orkney, Newark Deerness	MargaryanWillerslevNature2020
18958	H	H3	Viking_BritishIsles_Ireland	Scotland	Scotland Highlands & Islands	Orkney Islands	Orkney, Newark Deerness	MargaryanWillerslevNature2020
18959	J	J2b1a	Viking_BritishIsles_Ireland	Scotland	Scotland Highlands & Islands	Orkney Islands	Orkney, Newark Deerness	MargaryanWillerslevNature2020
18928	H	H2a2b4	Viking_BritishIsles_Ireland	Wales	Wales	Anglesey	Glyn Llanbedrgoch	MargaryanWillerslevNature2020
18893	K	K1a4a1a3	Viking_NorthSea	Denmark	Funen	Funen	Galgedil	MargaryanWillerslevNature2020
18894	H	H1cg	Viking_NorthSea	Denmark	Funen	Funen	Galgedil	MargaryanWillerslevNature2020
18895	H	H6a2	Viking_NorthSea	Denmark	Funen	Funen	Galgedil	MargaryanWillerslevNature2020
18896	T	T2b5	Viking_NorthSea	Denmark	Funen	Funen	Galgedil	MargaryanWillerslevNature2020
18897	J	J1c3k	Viking_NorthSea	Denmark	Funen	Funen	Galgedil	MargaryanWillerslevNature2020
18898	H	H27f	Viking_NorthSea	Denmark	Funen	Funen	Galgedil	MargaryanWillerslevNature2020
18899	H	H1as	Viking_NorthSea	Denmark	Funen	Funen	Galgedil	MargaryanWillerslevNature2020
19026	U	U5a2a1	Viking_NorthSea	Denmark	Funen	Funen	Galgedil	MargaryanWillerslevNature2020
19027	N1	I4a	Viking_NorthSea	Denmark	Funen	Funen	Galgedil	MargaryanWillerslevNature2020
19029	H	H11a	Viking_NorthSea	Denmark	Funen	Funen	Galgedil	MargaryanWillerslevNature2020
19111	H	H7b2	Viking_NorthSea	Denmark	Funen	Funen	Galgedil	MargaryanWillerslevNature2020
19112	H	H1a1	Viking_NorthSea	Denmark	Funen	Funen	Galgedil	MargaryanWillerslevNature2020
19113	U	U5a1a2a	Viking_NorthSea	Denmark	Funen	Funen	Galgedil	MargaryanWillerslevNature2020
19114	J	J2b1a	Viking_NorthSea	Denmark	Funen	Funen	Galgedil	MargaryanWillerslevNature2020
19148	H	H1a1	Viking_NorthSea	Denmark	Funen	Funen	Galgedil	MargaryanWillerslevNature2020
19180	U	U5a1a1+16362	Viking_NorthSea	Denmark	Funen	Funen	Galgedil	MargaryanWillerslevNature2020
19042	T	T1a1	Viking_NorthSea	Denmark	Funen	Funen	Hessum	MargaryanWillerslevNature2020
19059	K	K1a4	Viking_NorthSea	Denmark	Funen	Funen	Hessum	MargaryanWillerslevNature2020
19048	R	R0a2b	Viking_NorthSea	Denmark	Funen	Funen	Ladby	MargaryanWillerslevNature2020
19062	H	H1bq	Viking_NorthSea	Denmark	Funen	Funen	Ladby	MargaryanWillerslevNature2020
19055	H	H13a1a1a	Viking_NorthSea	Denmark	Funen	Funen	Rantzausminde	MargaryanWillerslevNature2020
19056	H	H1b	Viking_NorthSea	Denmark	Funen	Funen	Rantzausminde	MargaryanWillerslevNature2020
19057	H	H6a1b2	Viking_NorthSea	Denmark	Funen	Funen	Rantzausminde	MargaryanWillerslevNature2020
19047	H	H3	Viking_NorthSea	Denmark	Jutland North		Hesselbjerg	MargaryanWillerslevNature2020
19081	T	T2a1a	Viking_NorthSea	Denmark	Jutland North		Hesselbjerg	MargaryanWillerslevNature2020
19083	H	H1c	Viking_NorthSea	Denmark	Jutland North		Hesselbjerg	MargaryanWillerslevNature2020
19118	H	H5c	Viking_NorthSea	Denmark	Jutland North		Hesselbjerg	MargaryanWillerslevNature2020
19119	H	H3g1	Viking_NorthSea	Denmark	Jutland North		Hesselbjerg	MargaryanWillerslevNature2020
19307	J	J1c2p	Viking_NorthSea	Denmark	Jutland North		Hesselbjerg	MargaryanWillerslevNature2020
19308	T	T1a1c	Viking_NorthSea	Denmark	Jutland North		Hesselbjerg	MargaryanWillerslevNature2020
19309	K	K1c2	Viking_NorthSea	Denmark	Jutland North		Hesselbjerg	MargaryanWillerslevNature2020
19037	J	J2b1a	Viking_NorthSea	Denmark	Jutland South	Langeland	Bodkergarden	MargaryanWillerslevNature2020
19039	U	U5a1a2b	Viking_NorthSea	Denmark	Jutland South	Langeland	Bodkergarden	MargaryanWillerslevNature2020
19034	J	J1c+16261	Viking_NorthSea	Denmark	Jutland South	Langeland	Bogevej	MargaryanWillerslevNature2020
19036	H	H3b3	Viking_NorthSea	Denmark	Jutland South	Langeland	Bogevej	MargaryanWillerslevNature2020
19040	J	J1c2c1	Viking_NorthSea	Denmark	Jutland South	Langeland	Bogevej	MargaryanWillerslevNature2020
19064	U	U5a1a1	Viking_NorthSea	Denmark	Jutland South	Langeland	Bogevej	MargaryanWillerslevNature2020
19080	W	W3a1	Viking_NorthSea	Denmark	Jutland South	Langeland	Bogevej	MargaryanWillerslevNature2020
19102	X	X2b+226	Viking_NorthSea	Denmark	Jutland South	Langeland	Bogevej	MargaryanWillerslevNature2020
19103	V	V7b	Viking_NorthSea	Denmark	Jutland South	Langeland	Bogevej	MargaryanWillerslevNature2020
19104	U	U4b1a1a1	Viking_NorthSea	Denmark	Jutland South	Langeland	Bogevej	MargaryanWillerslevNature2020
19105	H	H3u	Viking_NorthSea	Denmark	Jutland South	Langeland	Bogevej	MargaryanWillerslevNature2020
19106	U	U8a2	Viking_NorthSea	Denmark	Jutland South	Langeland	Bogevej	MargaryanWillerslevNature2020
19107	J	J2a1a1a	Viking_NorthSea	Denmark	Jutland South	Langeland	Bogevej	MargaryanWillerslevNature2020
19108	J	J1b1a1	Viking_NorthSea	Denmark	Jutland South	Langeland	Bogevej	MargaryanWillerslevNature2020
19109	H	H26a1	Viking_NorthSea	Denmark	Jutland South	Langeland	Bogevej	MargaryanWillerslevNature2020
19061	K	K1b2a2	Viking_NorthSea	Denmark	Jutland South	Langeland	Hesselbjergmarken	MargaryanWillerslevNature2020
19023	T	T2b+152	Viking_NorthSea	Denmark	Jutland South	Langeland	Kaagarden	MargaryanWillerslevNature2020
19024	H	H	Viking_NorthSea	Denmark	Jutland South	Langeland	Kaagarden	MargaryanWillerslevNature2020
19025	HV	HV0	Viking_NorthSea	Denmark	Jutland South	Langeland	Kaagarden	MargaryanWillerslevNature2020
19033	H	H7a1	Viking_NorthSea	Denmark	Jutland South	Langeland	Kaagarden	MargaryanWillerslevNature2020
19035	T	T2b	Viking_NorthSea	Denmark	Jutland South	Langeland	Kaagarden	MargaryanWillerslevNature2020
19060	H	H2a2a1	Viking_NorthSea	Denmark	Jutland South	Langeland	Kaagarden	MargaryanWillerslevNature2020
19038	N1	I1a1	Viking_NorthSea	Denmark	Jutland South	Langeland	Kumle hoje	MargaryanWillerslevNature2020
19031	H	H4a1a4b	Viking_NorthSea	Denmark	Jutland South	Langeland	Stengade I	MargaryanWillerslevNature2020
19065	K	K1a4a1c	Viking_NorthSea	Denmark	Jutland South		Ribe	MargaryanWillerslevNature2020
19066	K	K2a6	Viking_NorthSea	Denmark	Jutland South		Ribe	MargaryanWillerslevNature2020
19067	N1	N1a1a1a2	Viking_NorthSea	Denmark	Jutland South		Ribe	MargaryanWillerslevNature2020
19068	U	U5b3e	Viking_NorthSea	Denmark	Jutland South		Ribe	MargaryanWillerslevNature2020
19069	U	U5b1+16189+@16192	Viking_NorthSea	Denmark	Jutland South		Ribe	MargaryanWillerslevNature2020
19070	H	H6a1a5	Viking_NorthSea	Denmark	Jutland South		Ribe	MargaryanWillerslevNature2020
19071	U	U5a1d2a	Viking_NorthSea	Denmark	Jutland South		Ribe	MargaryanWillerslevNature2020
19072	H	H3+152	Viking_NorthSea	Denmark	Jutland South		Ribe	MargaryanWillerslevNature2020
19073	H	H3	Viking_NorthSea	Denmark	Jutland South		Ribe	MargaryanWillerslevNature2020
19041	U	U5a1b1h	Viking_NorthSea	Denmark	Zealand	Sealand	Bakkendrup	MargaryanWillerslevNature2020
19058	T	T1a1b	Viking_NorthSea	Denmark	Zealand	Sealand	Bakkendrup	MargaryanWillerslevNature2020
19110	H	H1a	Viking_NorthSea	Denmark	Zealand	Sealand	Bakkendrup	MargaryanWillerslevNature2020
19045	U	U5a1a1d	Viking_NorthSea	Denmark	Zealand	Sealand	Besser	MargaryanWillerslevNature2020
19030	T	T2	Viking_NorthSea	Denmark	Zealand	Sealand	Borse	MargaryanWillerslevNature2020
18968/18969	J	J1c2k	Viking_NorthSea	Denmark	Zealand	Sealand	Gerdrup	MargaryanWillerslevNature2020
19179	U	U3b	Viking_NorthSea	Denmark	Zealand	Sealand	Gl. Lejre	MargaryanWillerslevNature2020
19312	U	U5a1b1	Viking_NorthSea	Denmark	Zealand	Sealand	Gl. Lejre	MargaryanWillerslevNature2020
19043	HV	HV6	Viking_NorthSea	Denmark	Zealand	Sealand	Hundstrup Mose	MargaryanWillerslevNature2020
19044	J	J1c2h	Viking_NorthSea	Denmark	Zealand	Sealand	Hundstrup Mose	MargaryanWillerslevNature2020
18997	H	H10e1	Viking_NorthSea	Denmark	Zealand	Sealand	Lejre	MargaryanWillerslevNature2020
19120	U	U4c1	Viking_NorthSea	Denmark	Zealand	Sealand	Lejre	MargaryanWillerslevNature2020
19310	H	H3+152	Viking_NorthSea	Denmark	Zealand	Sealand	Lejre	MargaryanWillerslevNature2020
19311	H	H1c3b	Viking_NorthSea	Denmark	Zealand	Sealand	Lejre	MargaryanWillerslevNature2020
19297	V	V25	Viking_NorthSea	Denmark	Zealand	Sealand	Tollemosegard	MargaryanWillerslevNature2020
19298	H	H2a2a1	Viking_NorthSea	Denmark	Zealand	Sealand	Tollemosegard	MargaryanWillerslevNature2020
19300	H	H7d4	Viking_NorthSea	Denmark	Zealand	Sealand	Tollemosegard	MargaryanWillerslevNature2020
19301	U	U5a1a	Viking_NorthSea	Denmark	Zealand	Sealand	Tollemosegard	MargaryanWillerslevNature2020
19032	J	J1c5a1	Viking_NorthSea	Denmark	Zealand	Sealand	Trekroner-Grydehej	MargaryanWillerslevNature2020
19281	A/C	A12a	Viking_Scandinavian_Peninsula	Norway	Norway Central		Nord-Trondelag	MargaryanWillerslevNature2020
19247	H	H6a1a	Viking_Scandinavian_Peninsula	Norway	Norway Central		Sor-Trondelag	MargaryanWillerslevNature2020
19123	J	J1c5	Viking_Scandinavian_Peninsula	Norway	Norway North		Nordland	MargaryanWillerslevNature2020
19154	U	U5b1b1g1	Viking_Scandinavian_Peninsula	Norway	Norway North		Nordland	MargaryanWillerslevNature2020
19245	K	K2b1a1	Viking_Scandinavian_Peninsula	Norway	Norway North		Nordland	MargaryanWillerslevNature2020
19246	H	H52	Viking_Scandinavian_Peninsula	Norway	Norway North		Nordland	MargaryanWillerslevNature2020
19249	U	U5b1b1a	Viking_Scandinavian_Peninsula	Norway	Norway North		Nordland	MargaryanWillerslevNature2020
19250	HV	HV0a1	Viking_Scandinavian_Peninsula	Norway	Norway North		Nordland	MargaryanWillerslevNature2020
19256	HV	HV0a1	Viking_Scandinavian_Peninsula	Norway	Norway North		Nordland	MargaryanWillerslevNature2020
19257	U	U5a1a2a	Viking_Scandinavian_Peninsula	Norway	Norway North		Nordland	MargaryanWillerslevNature2020
19258	J	J2b1a3	Viking_Scandinavian_Peninsula	Norway	Norway North		Nordland	MargaryanWillerslevNature2020
19261	H	H7	Viking_Scandinavian_Peninsula	Norway	Norway North		Nordland	MargaryanWillerslevNature2020
19262	H	H1as	Viking_Scandinavian_Peninsula	Norway	Norway North		Nordland	MargaryanWillerslevNature2020
19280	V	V	Viking_Scandinavian_Peninsula	Norway	Norway North		Nordland	MargaryanWillerslevNature2020
19252	U	U5b2a1a2	Viking_Scandinavian_Peninsula	Norway	Norway North		Troms	MargaryanWillerslevNature2020
19260	K	K1a4a1b	Viking_Scandinavian_Peninsula	Norway	Norway North		Troms	MargaryanWillerslevNature2020
19128	U	U8a1a	Viking_Scandinavian_Peninsula	Norway	Norway South		Hedmark	MargaryanWillerslevNature2020
19129	H	H13a1a1a	Viking_Scandinavian_Peninsula	Norway	Norway South		Hedmark	MargaryanWillerslevNature2020
19155	N1	I4a	Viking_Scandinavian_Peninsula	Norway	Norway South		Hedmark	MargaryanWillerslevNature2020
19157	J	J1b1a1a	Viking_Scandinavian_Peninsula	Norway	Norway South		Hedmark	MargaryanWillerslevNature2020
19181	H	H5a2	Viking_Scandinavian_Peninsula	Norway	Norway South		Hedmark	MargaryanWillerslevNature2020
19121	J	J1b1a1	Viking_Scandinavian_Peninsula	Norway	Norway South		Oppland	MargaryanWillerslevNature2020
19122	U	U5a1a1	Viking_Scandinavian_Peninsula	Norway	Norway South		Oppland	MargaryanWillerslevNature2020
19150	H	H6a1a	Viking_Scandinavian_Peninsula	Norway	Norway South		Oppland	MargaryanWillerslevNature2020
19151	H	H6a1a	Viking_Scandinavian_Peninsula	Norway	Norway South		Oppland	MargaryanWillerslevNature2020
19152	H	H7b	Viking_Scandinavian_Peninsula	Norway	Norway South		Oppland	MargaryanWillerslevNature2020
19156	U	U5b2c2b	Viking_Scandinavian_Peninsula	Norway	Norway South		Oppland	MargaryanWillerslevNature2020
19124	T	T2b	Viking_Scandinavian_Peninsula	Norway	Norway South		Telemark	MargaryanWillerslevNature2020
19127	H	H1g1	Viking_Scandinavian_Peninsula	Norway	Norway South		Telemark	MargaryanWillerslevNature2020
19015	H	H13a1a	Viking_Scandinavian_Peninsula	Sweden	Sweden South		Karda	MargaryanWillerslevNature2020
19016	V	V	Viking_Scandinavian_Peninsula	Sweden	Sweden South		Karda	MargaryanWillerslevNature2020
19017	T	T2b4b	Viking_Scandinavian_Peninsula	Sweden	Sweden South		Karda	MargaryanWillerslevNature2020
19018	K	K1c1	Viking_Scandinavian_Peninsula	Sweden	Sweden South		Karda	MargaryanWillerslevNature2020
19019	H	H1e1a	Viking_Scandinavian_Peninsula	Sweden	Sweden South		Karda	MargaryanWillerslevNature2020
19020	U	U4	Viking_Scandinavian_Peninsula	Sweden	Sweden South		Karda	MargaryanWillerslevNature2020
19046	T	T2b3b	Viking_Scandinavian_Peninsula	Sweden	Sweden South		Skara, Varnhem	MargaryanWillerslevNature2020
19049	T	T2a1b1a1	Viking_Scandinavian_Peninsula	Sweden	Sweden South		Skara, Varnhem	MargaryanWillerslevNature2020
19050	K	K1a1b1e	Viking_Scandinavian_Peninsula	Sweden	Sweden South		Skara, Varnhem	MargaryanWillerslevNature2020
19051	H	H15a1	Viking_Scandinavian_Peninsula	Sweden	Sweden South		Skara, Varnhem	MargaryanWillerslevNature2020
19052	H	H1c	Viking_Scandinavian_Peninsula	Sweden	Sweden South		Skara, Varnhem	MargaryanWillerslevNature2020
19053	K	K1b1c	Viking_Scandinavian_Peninsula	Sweden	Sweden South		Skara, Varnhem	MargaryanWillerslevNature2020
19054	U	U5b1c2b	Viking_Scandinavian_Peninsula	Sweden	Sweden South		Skara, Varnhem	MargaryanWillerslevNature2020
19063	N1	I4a	Viking_Scandinavian_Peninsula	Sweden	Sweden South		Skara, Varnhem	MargaryanWillerslevNature2020
19092	HV	HV+16311	Viking_Scandinavian_Peninsula	Sweden	Sweden South		Skara, Varnhem	MargaryanWillerslevNature2020
19101	T	T2f1a1	Viking_Scandinavian_Peninsula	Sweden	Sweden South		Skara, Varnhem	MargaryanWillerslevNature2020
19130	X	X2c1	Viking_Scandinavian_Peninsula	Sweden	Sweden South		Skara, Varnhem	MargaryanWillerslevNature2020
19131	J	J1c2t	Viking_Scandinavian_Peninsula	Sweden	Sweden South		Skara, Varnhem	MargaryanWillerslevNature2020
19132	J	J1b1a1	Viking_Scandinavian_Peninsula	Sweden	Sweden South		Skara, Varnhem	MargaryanWillerslevNature2020
19133	H	H1b1+16362	Viking_Scandinavian_Peninsula	Sweden	Sweden South		Skara, Varnhem	MargaryanWillerslevNature2020
19134	H	H4a1a1a	Viking_Scandinavian_Peninsula	Sweden	Sweden South		Skara, Varnhem	MargaryanWillerslevNature2020
19135	T	T2b4b	Viking_Scandinavian_Peninsula	Sweden	Sweden South		Skara, Varnhem	MargaryanWillerslevNature2020
19136	H	H1+16239	Viking_Scandinavian_Peninsula	Sweden	Sweden South		Skara, Varnhem	MargaryanWillerslevNature2020
19137	H	H2a2b	Viking_Scandinavian_Peninsula	Sweden	Sweden South		Skara, Varnhem	MargaryanWillerslevNature2020
19138	J	J2a1a1	Viking_Scandinavian_Peninsula	Sweden	Sweden South		Skara, Varnhem	MargaryanWillerslevNature2020
19139	K	K1a4a1a2b	Viking_Scandinavian_Peninsula	Sweden	Sweden South		Skara, Varnhem	MargaryanWillerslevNature2020
19140	U	U4a2	Viking_Scandinavian_Peninsula	Sweden	Sweden South		Skara, Varnhem	MargaryanWillerslevNature2020
19141	K	K1a10	Viking_Scandinavian_Peninsula	Sweden	Sweden South		Skara, Varnhem	MargaryanWillerslevNature2020
19143	H	H1c21	Viking_Scandinavian_Peninsula	Sweden	Sweden South		Skara, Varnhem	MargaryanWillerslevNature2020
19146	T	T1a1	Viking_Scandinavian_Peninsula	Sweden	Sweden South		Skara, Varnhem	MargaryanWillerslevNature2020
19158	K	K2b1a1	Viking_Scandinavian_Peninsula	Sweden	Sweden South		Skara, Varnhem	MargaryanWillerslevNature2020
19159	U	U3a1	Viking_Scandinavian_Peninsula	Sweden	Sweden South		Skara, Varnhem	MargaryanWillerslevNature2020
19160	U	U6a1a1	Viking_Scandinavian_Peninsula	Sweden	Sweden South		Skara, Varnhem	MargaryanWillerslevNature2020
19161	K	K1a4	Viking_Scandinavian_Peninsula	Sweden	Sweden South		Skara, Varnhem	MargaryanWillerslevNature2020
19164	T	T2b11	Viking_Scandinavian_Peninsula	Sweden	Sweden South		Skara, Varnhem	MargaryanWillerslevNature2020
19082/19142	K	K1a4a1	Viking_Scandinavian_Peninsula	Sweden	Sweden South		Skara, Varnhem	MargaryanWillerslevNature2020
10099	H	H2a2a1g	Viking_Scandinavian_Peninsula	Sweden	Sweden South East	Stockholm	Sigtuna, cemetery 1 (Nunnnan)	KrzewinskaCurrentBiology2018
10100	H	H1ap1	Viking_Scandinavian_Peninsula	Sweden	Sweden South East	Stockholm	Sigtuna, cemetery 1 (Nunnnan)	KrzewinskaCurrentBiology2018
10101	H	H2a3a	Viking_Scandinavian_Peninsula	Sweden	Sweden South East	Stockholm	Sigtuna, cemetery 1 (Nunnnan)	KrzewinskaCurrentBiology2018
10113	T	T1a1j	Viking_Scandinavian_Peninsula	Sweden	Sweden South East	Stockholm	Sigtuna, cemetery 1 (Nunnnan)	KrzewinskaCurrentBiology2018
10112	H	H1b1	Viking_Scandinavian_Peninsula	Sweden	Sweden South East	Stockholm	Sigtuna, cemetery 2 (KÃ¥lsÃ¤ngen)	KrzewinskaCurrentBiology2018
10110	V	V7a	Viking_Scandinavian_Peninsula	Sweden	Sweden South East	Stockholm	Sigtuna, cemetery 3 (KÃ¥llandet)	KrzewinskaCurrentBiology2018
10111	T	T2f1	Viking_Scandinavian_Peninsula	Sweden	Sweden South East	Stockholm	Sigtuna, cemetery 3 (KÃ¥llandet)	KrzewinskaCurrentBiology2018
10098	U	U	Viking_Scandinavian_Peninsula	Sweden	Sweden South East	Stockholm	Sigtuna, cemetery 4 (Bensinst.)	KrzewinskaCurrentBiology2018
10105	H	H4a1a3a	Viking_Scandinavian_Peninsula	Sweden	Sweden South East	Stockholm	Sigtuna, cemetery 4 (Bensinst.)	KrzewinskaCurrentBiology2018
10108	H	H5	Viking_Scandinavian_Peninsula	Sweden	Sweden South East	Stockholm	Sigtuna, cemetery 4 (GÃ¶tes mack)	KrzewinskaCurrentBiology2018
10109	H	H1a3a	Viking_Scandinavian_Peninsula	Sweden	Sweden South East	Stockholm	Sigtuna, cemetery 4 (GÃ¶tes mack)	KrzewinskaCurrentBiology2018
10106	H	H	Viking_Scandinavian_Peninsula	Sweden	Sweden South East	Stockholm	Sigtuna, church 1 (St. Gertrud)	KrzewinskaCurrentBiology2018
10107	H	H13a1a5	Viking_Scandinavian_Peninsula	Sweden	Sweden South East	Stockholm	Sigtuna, church 1 (St. Gertrud)	KrzewinskaCurrentBiology2018
10114	T	T2	Viking_Scandinavian_Peninsula	Sweden	Sweden South East	Stockholm	Sigtuna, church 1 (St. Gertrud)	KrzewinskaCurrentBiology2018
10115	J	J1d1b1	Viking_Scandinavian_Peninsula	Sweden	Sweden South East	Stockholm	Sigtuna, church 1 (St. Gertrud)	KrzewinskaCurrentBiology2018
10116	J	J1c2k	Viking_Scandinavian_Peninsula	Sweden	Sweden South East	Stockholm	Sigtuna, church 1 (St. Gertrud)	KrzewinskaCurrentBiology2018
10117	H	H2a1c	Viking_Scandinavian_Peninsula	Sweden	Sweden South East	Stockholm	Sigtuna, church 1 (Urmakaren)	KrzewinskaCurrentBiology2018
10118	H	H1a8	Viking_Scandinavian_Peninsula	Sweden	Sweden South East	Stockholm	Sigtuna, church 1 (Urmakaren)	KrzewinskaCurrentBiology2018
10119	H	H1q	Viking_Scandinavian_Peninsula	Sweden	Sweden South East	Stockholm	Sigtuna, church 1 (Urmakaren)	KrzewinskaCurrentBiology2018
10120	T	T1	Viking_Scandinavian_Peninsula	Sweden	Sweden South East	Stockholm	Sigtuna, church 1 (Urmakaren)	KrzewinskaCurrentBiology2018
10102	J	J2a1a	Viking_Scandinavian_Peninsula	Sweden	Sweden South East	Stockholm	Sigtuna, mass grave (St. Lars)	KrzewinskaCurrentBiology2018
10103	U	U5a2a1	Viking_Scandinavian_Peninsula	Sweden	Sweden South East	Stockholm	Sigtuna, mass grave (St. Lars)	KrzewinskaCurrentBiology2018
10104	J	J1c2	Viking_Scandinavian_Peninsula	Sweden	Sweden South East	Stockholm	Sigtuna, mass grave (St. Lars)	KrzewinskaCurrentBiology2018
19162	K	K1a4a1a2b	Viking_Scandinavian_Peninsula	Sweden	Sweden South East		Gotland, Frojel	MargaryanWillerslevNature2020
19163	H	H70	Viking_Scandinavian_Peninsula	Sweden	Sweden South East		Gotland, Frojel	MargaryanWillerslevNature2020
19165	T	T1a1b	Viking_Scandinavian_Peninsula	Sweden	Sweden South East		Gotland, Frojel	MargaryanWillerslevNature2020
19166	H	H2a1	Viking_Scandinavian_Peninsula	Sweden	Sweden South East		Gotland, Frojel	MargaryanWillerslevNature2020
19167	J	J1b1a1	Viking_Scandinavian_Peninsula	Sweden	Sweden South East		Gotland, Frojel	MargaryanWillerslevNature2020
19168	H	H5	Viking_Scandinavian_Peninsula	Sweden	Sweden South East		Gotland, Frojel	MargaryanWillerslevNature2020
19169	U	U5b2a2	Viking_Scandinavian_Peninsula	Sweden	Sweden South East		Gotland, Frojel	MargaryanWillerslevNature2020
19170	T	T1a5a	Viking_Scandinavian_Peninsula	Sweden	Sweden South East		Gotland, Frojel	MargaryanWillerslevNature2020
19171	V	V	Viking_Scandinavian_Peninsula	Sweden	Sweden South East		Gotland, Frojel	MargaryanWillerslevNature2020
19172	H	H1	Viking_Scandinavian_Peninsula	Sweden	Sweden South East		Gotland, Frojel	MargaryanWillerslevNature2020
19173	U	U4a2a	Viking_Scandinavian_Peninsula	Sweden	Sweden South East		Gotland, Frojel	MargaryanWillerslevNature2020
19174	T	T2b+152	Viking_Scandinavian_Peninsula	Sweden	Sweden South East		Gotland, Frojel	MargaryanWillerslevNature2020
19175	J	J1c1b1a	Viking_Scandinavian_Peninsula	Sweden	Sweden South East		Gotland, Frojel	MargaryanWillerslevNature2020
19188	U	U5a2c1	Viking_Scandinavian_Peninsula	Sweden	Sweden South East		Gotland, Frojel	MargaryanWillerslevNature2020
19189	N1	I1a1e	Viking_Scandinavian_Peninsula	Sweden	Sweden South East		Gotland, Frojel	MargaryanWillerslevNature2020
19190	N1	I5a	Viking_Scandinavian_Peninsula	Sweden	Sweden South East		Gotland, Frojel	MargaryanWillerslevNature2020
19191	N1	I1a1a3	Viking_Scandinavian_Peninsula	Sweden	Sweden South East		Gotland, Frojel	MargaryanWillerslevNature2020
19192	W	W3a1	Viking_Scandinavian_Peninsula	Sweden	Sweden South East		Gotland, Frojel	MargaryanWillerslevNature2020
19194	N1	I3	Viking_Scandinavian_Peninsula	Sweden	Sweden South East		Gotland, Frojel	MargaryanWillerslevNature2020
19195	H	H7b	Viking_Scandinavian_Peninsula	Sweden	Sweden South East		Gotland, Frojel	MargaryanWillerslevNature2020
19196	H	H1e1a	Viking_Scandinavian_Peninsula	Sweden	Sweden South East		Gotland, Frojel	MargaryanWillerslevNature2020
19197	H	H1b5	Viking_Scandinavian_Peninsula	Sweden	Sweden South East		Gotland, Frojel	MargaryanWillerslevNature2020
19198	H	H1	Viking_Scandinavian_Peninsula	Sweden	Sweden South East		Gotland, Frojel	MargaryanWillerslevNature2020
19289	H	H6a1a	Viking_Scandinavian_Peninsula	Sweden	Sweden South East		Gotland, Frojel	MargaryanWillerslevNature2020
19291	J	J1c6	Viking_Scandinavian_Peninsula	Sweden	Sweden South East		Gotland, Frojel	MargaryanWillerslevNature2020
19293	N1	I4a1	Viking_Scandinavian_Peninsula	Sweden	Sweden South East		Gotland, Frojel	MargaryanWillerslevNature2020
19294	H	H13a1a1b	Viking_Scandinavian_Peninsula	Sweden	Sweden South East		Gotland, Frojel	MargaryanWillerslevNature2020
19295	H	H56	Viking_Scandinavian_Peninsula	Sweden	Sweden South East		Gotland, Frojel	MargaryanWillerslevNature2020
19296	N1	I1a1	Viking_Scandinavian_Peninsula	Sweden	Sweden South East		Gotland, Frojel	MargaryanWillerslevNature2020
18985	N1	N1a1a1	Viking_Scandinavian_Peninsula	Sweden	Sweden South East		Gotland, Kopparsvik	MargaryanWillerslevNature2020
19000	U	U5b1e1	Viking_Scandinavian_Peninsula	Sweden	Sweden South East		Gotland, Kopparsvik	MargaryanWillerslevNature2020
19184	J	J1c1b1a	Viking_Scandinavian_Peninsula	Sweden	Sweden South East		Gotland, Kopparsvik	MargaryanWillerslevNature2020
19185	T	T2b	Viking_Scandinavian_Peninsula	Sweden	Sweden South East		Gotland, Kopparsvik	MargaryanWillerslevNature2020
19186	H	H8c	Viking_Scandinavian_Peninsula	Sweden	Sweden South East		Gotland, Kopparsvik	MargaryanWillerslevNature2020
19187	HV	HV9	Viking_Scandinavian_Peninsula	Sweden	Sweden South East		Gotland, Kopparsvik	MargaryanWillerslevNature2020
19200	H	H1a	Viking_Scandinavian_Peninsula	Sweden	Sweden South East		Gotland, Kopparsvik	MargaryanWillerslevNature2020
19201	H	H1a1	Viking_Scandinavian_Peninsula	Sweden	Sweden South East		Gotland, Kopparsvik	MargaryanWillerslevNature2020
19202	H	H3ac	Viking_Scandinavian_Peninsula	Sweden	Sweden South East		Gotland, Kopparsvik	MargaryanWillerslevNature2020
19205	H	H1m	Viking_Scandinavian_Peninsula	Sweden	Sweden South East		Gotland, Kopparsvik	MargaryanWillerslevNature2020
19206	H	H13a1a1b	Viking_Scandinavian_Peninsula	Sweden	Sweden South East		Gotland, Kopparsvik	MargaryanWillerslevNature2020
19207	N1	N1a1a1a1	Viking_Scandinavian_Peninsula	Sweden	Sweden South East		Gotland, Kopparsvik	MargaryanWillerslevNature2020
19208	J	J1d	Viking_Scandinavian_Peninsula	Sweden	Sweden South East		Gotland, Kopparsvik	MargaryanWillerslevNature2020
19209	H	H1a	Viking_Scandinavian_Peninsula	Sweden	Sweden South East		Gotland, Kopparsvik	MargaryanWillerslevNature2020
19210	X	X2+225	Viking_Scandinavian_Peninsula	Sweden	Sweden South East		Gotland, Kopparsvik	MargaryanWillerslevNature2020
19211	H	H1b1+16362	Viking_Scandinavian_Peninsula	Sweden	Sweden South East		Gotland, Kopparsvik	MargaryanWillerslevNature2020
19212	H	H1m	Viking_Scandinavian_Peninsula	Sweden	Sweden South East		Gotland, Kopparsvik	MargaryanWillerslevNature2020
19213	H	H1a1	Viking_Scandinavian_Peninsula	Sweden	Sweden South East		Gotland, Kopparsvik	MargaryanWillerslevNature2020
19224	H	H10e	Viking_Scandinavian_Peninsula	Sweden	Sweden South East		Gotland, Kopparsvik	MargaryanWillerslevNature2020
19240	H	H1+16189	Viking_Scandinavian_Peninsula	Sweden	Sweden South East		Gotland, Kopparsvik	MargaryanWillerslevNature2020
19251	U	U5b1e1	Viking_Scandinavian_Peninsula	Sweden	Sweden South East		Gotland, Kopparsvik	MargaryanWillerslevNature2020
19272	HV	HV9b	Viking_Scandinavian_Peninsula	Sweden	Sweden South East		Gotland, Kopparsvik	MargaryanWillerslevNature2020
19074	T	T2b24	Viking_Scandinavian_Peninsula	Sweden	Sweden South East		Oland	MargaryanWillerslevNature2020
19075	H	H2a2a1	Viking_Scandinavian_Peninsula	Sweden	Sweden South East		Oland	MargaryanWillerslevNature2020
19076	U	U5a2b	Viking_Scandinavian_Peninsula	Sweden	Sweden South East		Oland	MargaryanWillerslevNature2020
19077	K	K1b2a3	Viking_Scandinavian_Peninsula	Sweden	Sweden South East		Oland	MargaryanWillerslevNature2020
19078	K	K2a3a	Viking_Scandinavian_Peninsula	Sweden	Sweden South East		Oland	MargaryanWillerslevNature2020
19079	U	U5a1b3a	Viking_Scandinavian_Peninsula	Sweden	Sweden South East		Oland	MargaryanWillerslevNature2020
19085	H	H3h	Viking_Scandinavian_Peninsula	Sweden	Sweden South East		Oland	MargaryanWillerslevNature2020
19086	J	J1c2t	Viking_Scandinavian_Peninsula	Sweden	Sweden South East		Oland	MargaryanWillerslevNature2020
19087	H	H4a1	Viking_Scandinavian_Peninsula	Sweden	Sweden South East		Oland	MargaryanWillerslevNature2020
19088	H	H2a2b	Viking_Scandinavian_Peninsula	Sweden	Sweden South East		Oland	MargaryanWillerslevNature2020
19089	T	T2b28	Viking_Scandinavian_Peninsula	Sweden	Sweden South East		Oland	MargaryanWillerslevNature2020
19090	T	T2b28	Viking_Scandinavian_Peninsula	Sweden	Sweden South East		Oland	MargaryanWillerslevNature2020
19091	H	H1e2a	Viking_Scandinavian_Peninsula	Sweden	Sweden South East		Oland	MargaryanWillerslevNature2020
19093	H	H3n	Viking_Scandinavian_Peninsula	Sweden	Sweden South East		Oland	MargaryanWillerslevNature2020
19094	H	H64	Viking_Scandinavian_Peninsula	Sweden	Sweden South East		Oland	MargaryanWillerslevNature2020
19095	H	H1e1a	Viking_Scandinavian_Peninsula	Sweden	Sweden South East		Oland	MargaryanWillerslevNature2020
19097	U	U5b1b1a	Viking_Scandinavian_Peninsula	Sweden	Sweden South East		Oland	MargaryanWillerslevNature2020
19098	J	J2b1a	Viking_Scandinavian_Peninsula	Sweden	Sweden South East		Oland	MargaryanWillerslevNature2020
19099	U	U3a1	Viking_Scandinavian_Peninsula	Sweden	Sweden South East		Oland	MargaryanWillerslevNature2020
19100	H	H1f+16093	Viking_Scandinavian_Peninsula	Sweden	Sweden South East		Oland	MargaryanWillerslevNature2020
19115	U	U3b1b	Viking_Scandinavian_Peninsula	Sweden	Sweden South East		Oland	MargaryanWillerslevNature2020
19116	H	H27	Viking_Scandinavian_Peninsula	Sweden	Sweden South East		Oland	MargaryanWillerslevNature2020
19117	H	H3g1	Viking_Scandinavian_Peninsula	Sweden	Sweden South East		Oland	MargaryanWillerslevNature2020
19176	U	U2e1f1	Viking_Scandinavian_Peninsula	Sweden	Sweden South East		Oland	MargaryanWillerslevNature2020
19177	U	U5b2b5	Viking_Scandinavian_Peninsula	Sweden	Sweden South East		Oland	MargaryanWillerslevNature2020
19178	K	K1a	Viking_Scandinavian_Peninsula	Sweden	Sweden South East		Oland	MargaryanWillerslevNature2020
19265	H	H13a1a1e	Viking_Scandinavian_Peninsula	Sweden	Sweden South East		Oland	MargaryanWillerslevNature2020
19084/19096	H	H2a1	Viking_Scandinavian_Peninsula	Sweden	Sweden South East		Oland	MargaryanWillerslevNature2020
19248/19259	J	J1c3f	Viking_Scandinavian_Peninsula	Sweden	Sweden South East		Uppsala, Skomsta	MargaryanWillerslevNature2020
18877	J	J2b1a	Viking_Scandinavian_Peninsula	Sweden	Sweden South West		Malmo, Ljungbacka	MargaryanWillerslevNature2020
18970	J	J1b1b1	Viking_Scandinavian_Peninsula	Sweden	Sweden South West		Malmo, Ljungbacka	MargaryanWillerslevNature2020

## Sheet: S2.8-9
Table S2.8. Allele frequency differentiation between England_EMA and LowerSaxony_EMA on chromosome X in comparison to the autosomes.
Target	PopA	PopB	FST	SE
Autosomes	England_EMA	LowerSaxony_EMA	0.001405	0.000157
X chromosome	England_EMA	LowerSaxony_EMA	0.00206	0.001442
Table S2.9. Allele frequency differentiation between England_EMA and England_IA on chromosome X in comparison to the autosomes.
Target	PopA	PopB	FST	SE
Autosomes	England_EMA	England_preEMA	0.003279	0.0001
X chromosome	England_EMA	England_preEMA	0.004018	0.00113

## Sheet: S3.1-4
Table S3.1. FST distances (*1,000,000) between England_EMA and present-day Europeans.					Table S3.2. FST distances (*1,000,000) between England_IA and present-day Europeans.
PopA	PopB	FST	SE		PopA	PopB	FST	SE
England_EMA (n = 285)	Belgium (n = 538)	2247	28		England_IA (n = 290)	Belgium (n = 538)	4915	58
England_EMA (n = 285)	Denmark (n = 314)	1882	27		England_IA (n = 290)	Denmark (n = 314)	5410	61
England_EMA (n = 285)	England (n = 1678)	1966	25		England_IA (n = 290)	England (n = 1678)	4538	56
England_EMA (n = 285)	Finland (n = 606)	8038	77		England_IA (n = 290)	Finland (n = 606)	11347	96
England_EMA (n = 285)	France (n=536)	3471	35		England_IA (n = 290)	France (n=536)	4970	59
England_EMA (n = 285)	Germany (n = 1016)	2331	27		England_IA (n = 290)	Germany (n = 1016)	5106	58
England_EMA (n = 285)	Ireland (n = 332)	2867	34		England_IA (n = 290)	Ireland (n = 332)	4442	58
England_EMA (n = 285)	Italy (n = 776)	6612	59		England_IA (n = 290)	Italy (n = 776)	7905	74
England_EMA (n = 285)	Netherlands (n = 498)	1999	28		England_IA (n = 290)	Netherlands (n = 498)	5357	60
England_EMA (n = 285)	NorthernGermany (n= 93)	1824	40		England_IA (n = 290)	NorthernGermany (n= 93)	5319	70
England_EMA (n = 285)	NorthernIreland (n = 115)	2552	38		England_IA (n = 290)	NorthernIreland (n = 115)	4410	63
England_EMA (n = 285)	Norway (n = 923)	2276	27		England_IA (n = 290)	Norway (n = 923)	5578	59
England_EMA (n = 285)	Orkney (n = 96)	3589	50		England_IA (n = 290)	Orkney (n = 96)	5859	69
England_EMA (n = 285)	Poland (n = 80)	4782	63		England_IA (n = 290)	Poland (n = 80)	7250	79
England_EMA (n = 285)	Scotland (n = 91)	2478	40		England_IA (n = 290)	Scotland (n = 91)	4485	65
England_EMA (n = 285)	Spain (n = 211)	5254	51		England_IA (n = 290)	Spain (n = 211)	6244	67
England_EMA (n = 285)	Sweden (n = 987)	2317	27		England_IA (n = 290)	Sweden (n = 987)	5813	61
England_EMA (n = 285)	Wales (n = 129)	3201	42		England_IA (n = 290)	Wales (n = 129)	4909	63
Table S3.3. F4 statistics of the form F4(YRI, PopC; Denmark, PopA).								Table S3.4. F4 statistics of the form F4(YRI, PopC; Ireland, PopA).
PopA	PopB	PopC	PopD	F4	SE	Z		PopA	PopB	PopC	PopD	F4	SE	Z
Sweden	Denmark	England (n = 1678)	YRI.SG	-5.9e-05	2e-05	-2.965		Sweden	Ireland	England (n = 1678)	YRI.SG	-7e-05	3e-05	-2.336
Norway	Denmark	England (n = 1678)	YRI.SG	-6e-05	2e-05	-2.946		Norway	Ireland	England (n = 1678)	YRI.SG	-7e-05	2.7e-05	-2.573
Poland	Denmark	England (n = 1678)	YRI.SG	-0.000362	4.7e-05	-7.768		Poland	Ireland	England (n = 1678)	YRI.SG	-0.000372	5.1e-05	-7.318
NGermany	Denmark	England (n = 1678)	YRI.SG	-4.3e-05	3.2e-05	-1.325		Denmark	Ireland	England (n = 1678)	YRI.SG	-1.1e-05	2.9e-05	-0.361
Germany	Denmark	England (n = 1678)	YRI.SG	-0.000515	2.1e-05	-24.837		NGermany	Ireland	England (n = 1678)	YRI.SG	-5.3e-05	3.8e-05	-1.382
Belgium	Denmark	England (n = 1678)	YRI.SG	-0.000362	2.3e-05	-15.992		Germany	Ireland	England (n = 1678)	YRI.SG	-0.000526	2.8e-05	-18.911
Netherlands	Denmark	England (n = 1678)	YRI.SG	-0.000172	2.2e-05	-7.857		Belgium	Ireland	England (n = 1678)	YRI.SG	-0.000373	2.8e-05	-13.556
France	Denmark	England (n = 1678)	YRI.SG	-0.00131	3.1e-05	-42.521		Netherlands	Ireland	England (n = 1678)	YRI.SG	-0.000182	2.8e-05	-6.414
Spain	Denmark	England (n = 1678)	YRI.SG	-0.0017	4.3e-05	-39.827		France	Ireland	England (n = 1678)	YRI.SG	-0.001321	3.3e-05	-40.249
Italy	Denmark	England (n = 1678)	YRI.SG	-0.00195	4.7e-05	-41.276		Spain	Ireland	England (n = 1678)	YRI.SG	-0.001711	4.5e-05	-38.38
Finland	Denmark	England (n = 1678)	YRI.SG	-0.000851	4.7e-05	-18.174		Italy	Ireland	England (n = 1678)	YRI.SG	-0.00196	4.9e-05	-39.741
CEU.SG	Denmark	England (n = 1678)	YRI.SG	-0.000487	3.5e-05	-13.885		Finland	Ireland	England (n = 1678)	YRI.SG	-0.000862	5.3e-05	-16.267
IBS.SG	Denmark	England (n = 1678)	YRI.SG	-0.001865	5e-05	-37.5		CEU.SG	Ireland	England (n = 1678)	YRI.SG	-0.000497	3.7e-05	-13.476
TSI.SG	Denmark	England (n = 1678)	YRI.SG	-0.001877	5.5e-05	-33.943		IBS.SG	Ireland	England (n = 1678)	YRI.SG	-0.001876	5.1e-05	-36.94
FIN.SG	Denmark	England (n = 1678)	YRI.SG	-0.000966	5.6e-05	-17.28		TSI.SG	Ireland	England (n = 1678)	YRI.SG	-0.001888	5.6e-05	-33.582
CHB.SG	Denmark	England (n = 1678)	YRI.SG	-0.014239	0.000252	-56.597		FIN.SG	Ireland	England (n = 1678)	YRI.SG	-0.000977	6e-05	-16.255
GBR.SG	Denmark	England (n = 1678)	YRI.SG	-0.000332	3.9e-05	-8.595		CHB.SG	Ireland	England (n = 1678)	YRI.SG	-0.01425	0.000255	-55.886
Ireland	Denmark	England (n = 1678)	YRI.SG	1.1e-05	2.9e-05	0.361		GBR.SG	Ireland	England (n = 1678)	YRI.SG	-0.000343	4e-05	-8.616
NIreland	Denmark	England (n = 1678)	YRI.SG	5e-06	3.4e-05	0.132		NIreland	Ireland	England (n = 1678)	YRI.SG	-6e-06	3.1e-05	-0.195
Scotland	Denmark	England (n = 1678)	YRI.SG	-7e-06	3.4e-05	-0.218		Scotland	Ireland	England (n = 1678)	YRI.SG	-1.8e-05	3.2e-05	-0.557
Orkney	Denmark	England (n = 1678)	YRI.SG	-8.8e-05	3.9e-05	-2.251		Orkney	Ireland	England (n = 1678)	YRI.SG	-9.8e-05	3.8e-05	-2.599
Wales	Denmark	England (n = 1678)	YRI.SG	-3.7e-05	3.5e-05	-1.053		Wales	Ireland	England (n = 1678)	YRI.SG	-4.8e-05	3.4e-05	-1.422
Sweden	Denmark	England_BellBeaker (n = 34)	YRI.SG	-1e-06	2.1e-05	-0.039		Sweden	Ireland	England_BellBeaker (n = 34)	YRI.SG	-0.000209	3.3e-05	-6.362
Norway	Denmark	England_BellBeaker (n = 34)	YRI.SG	0	2.2e-05	-0.013		Norway	Ireland	England_BellBeaker (n = 34)	YRI.SG	-0.000208	3e-05	-6.934
Poland	Denmark	England_BellBeaker (n = 34)	YRI.SG	-0.000188	4.7e-05	-4.026		Poland	Ireland	England_BellBeaker (n = 34)	YRI.SG	-0.000396	5.1e-05	-7.692
Ireland	Denmark	England_BellBeaker (n = 34)	YRI.SG	0.000208	3.1e-05	6.701		Denmark	Ireland	England_BellBeaker (n = 34)	YRI.SG	-0.000208	3.1e-05	-6.701
NGermany	Denmark	England_BellBeaker (n = 34)	YRI.SG	-4.7e-05	3.3e-05	-1.416		NGermany	Ireland	England_BellBeaker (n = 34)	YRI.SG	-0.000255	4.1e-05	-6.218
Germany	Denmark	England_BellBeaker (n = 34)	YRI.SG	-0.000504	2.2e-05	-22.726		Germany	Ireland	England_BellBeaker (n = 34)	YRI.SG	-0.000712	3.1e-05	-23.232
Belgium	Denmark	England_BellBeaker (n = 34)	YRI.SG	-0.000398	2.4e-05	-16.555		Belgium	Ireland	England_BellBeaker (n = 34)	YRI.SG	-0.000606	3.1e-05	-19.606
Netherlands	Denmark	England_BellBeaker (n = 34)	YRI.SG	-0.000164	2.3e-05	-7.26		Netherlands	Ireland	England_BellBeaker (n = 34)	YRI.SG	-0.000372	3e-05	-12.27
England	Denmark	England_BellBeaker (n = 34)	YRI.SG	-8.2e-05	2e-05	-4.107		England	Ireland	England_BellBeaker (n = 34)	YRI.SG	-0.00029	2.4e-05	-12.185
NIreland	Denmark	England_BellBeaker (n = 34)	YRI.SG	0.000152	3.6e-05	4.171		NIreland	Ireland	England_BellBeaker (n = 34)	YRI.SG	-5.6e-05	3.3e-05	-1.684
Scotland	Denmark	England_BellBeaker (n = 34)	YRI.SG	0.00012	3.6e-05	3.324		Scotland	Ireland	England_BellBeaker (n = 34)	YRI.SG	-8.8e-05	3.5e-05	-2.495
Orkney	Denmark	England_BellBeaker (n = 34)	YRI.SG	4.2e-05	4.2e-05	0.997		Orkney	Ireland	England_BellBeaker (n = 34)	YRI.SG	-0.000165	3.9e-05	-4.27
Wales	Denmark	England_BellBeaker (n = 34)	YRI.SG	0.000118	3.7e-05	3.169		Wales	Ireland	England_BellBeaker (n = 34)	YRI.SG	-9e-05	3.4e-05	-2.64
Sweden	Denmark	England_C_EBA (n = 46)	YRI.SG	-1.3e-05	2.1e-05	-0.65		Sweden	Ireland	England_C_EBA (n = 46)	YRI.SG	-0.000218	3.2e-05	-6.833
Norway	Denmark	England_C_EBA (n = 46)	YRI.SG	5e-06	2.2e-05	0.227		Norway	Ireland	England_C_EBA (n = 46)	YRI.SG	-0.000199	2.9e-05	-6.756
Poland	Denmark	England_C_EBA (n = 46)	YRI.SG	-0.000196	4.7e-05	-4.161		Poland	Ireland	England_C_EBA (n = 46)	YRI.SG	-0.0004	5.2e-05	-7.652
Ireland	Denmark	England_C_EBA (n = 46)	YRI.SG	0.000204	3.1e-05	6.587		Denmark	Ireland	England_C_EBA (n = 46)	YRI.SG	-0.000204	3.1e-05	-6.587
NGermany	Denmark	England_C_EBA (n = 46)	YRI.SG	-4.7e-05	3.3e-05	-1.423		NGermany	Ireland	England_C_EBA (n = 46)	YRI.SG	-0.000251	4.1e-05	-6.152
Germany	Denmark	England_C_EBA (n = 46)	YRI.SG	-0.000492	2.2e-05	-22.612		Germany	Ireland	England_C_EBA (n = 46)	YRI.SG	-0.000696	3e-05	-23.272
Belgium	Denmark	England_C_EBA (n = 46)	YRI.SG	-0.000359	2.5e-05	-14.647		Belgium	Ireland	England_C_EBA (n = 46)	YRI.SG	-0.000563	3.1e-05	-18.097
Netherlands	Denmark	England_C_EBA (n = 46)	YRI.SG	-0.000137	2.3e-05	-5.914		Netherlands	Ireland	England_C_EBA (n = 46)	YRI.SG	-0.000342	3e-05	-11.314
England	Denmark	England_C_EBA (n = 46)	YRI.SG	-7.5e-05	2e-05	-3.691		England	Ireland	England_C_EBA (n = 46)	YRI.SG	-0.000279	2.3e-05	-11.93
NIreland	Denmark	England_C_EBA (n = 46)	YRI.SG	0.000164	3.6e-05	4.543		NIreland	Ireland	England_C_EBA (n = 46)	YRI.SG	-4e-05	3.3e-05	-1.202
Scotland	Denmark	England_C_EBA (n = 46)	YRI.SG	0.000155	3.7e-05	4.258		Scotland	Ireland	England_C_EBA (n = 46)	YRI.SG	-4.9e-05	3.5e-05	-1.409
Orkney	Denmark	England_C_EBA (n = 46)	YRI.SG	2.9e-05	4.1e-05	0.703		Orkney	Ireland	England_C_EBA (n = 46)	YRI.SG	-0.000175	3.8e-05	-4.589
Wales	Denmark	England_C_EBA (n = 46)	YRI.SG	0.000137	3.7e-05	3.679		Wales	Ireland	England_C_EBA (n = 46)	YRI.SG	-6.7e-05	3.4e-05	-1.972
Sweden	Denmark	England_EMA (n = 285)	YRI.SG	-5.2e-05	2e-05	-2.606		Sweden	Ireland	England_EMA (n = 285)	YRI.SG	7.8e-05	3e-05	2.583
Norway	Denmark	England_EMA (n = 285)	YRI.SG	-6.4e-05	2e-05	-3.171		Norway	Ireland	England_EMA (n = 285)	YRI.SG	6.6e-05	2.8e-05	2.373
Poland	Denmark	England_EMA (n = 285)	YRI.SG	-0.000441	4.4e-05	-9.915		Poland	Ireland	England_EMA (n = 285)	YRI.SG	-0.000311	4.9e-05	-6.328
Ireland	Denmark	England_EMA (n = 285)	YRI.SG	-0.00013	2.9e-05	-4.433		Denmark	Ireland	England_EMA (n = 285)	YRI.SG	0.00013	2.9e-05	4.433
NGermany	Denmark	England_EMA (n = 285)	YRI.SG	-5.7e-05	3.3e-05	-1.74		NGermany	Ireland	England_EMA (n = 285)	YRI.SG	7.3e-05	3.9e-05	1.873
Germany	Denmark	England_EMA (n = 285)	YRI.SG	-0.000597	2.1e-05	-28.704		Germany	Ireland	England_EMA (n = 285)	YRI.SG	-0.000467	2.8e-05	-16.533
Belgium	Denmark	England_EMA (n = 285)	YRI.SG	-0.000457	2.3e-05	-20.265		Belgium	Ireland	England_EMA (n = 285)	YRI.SG	-0.000327	2.9e-05	-11.423
Netherlands	Denmark	England_EMA (n = 285)	YRI.SG	-0.000169	2.1e-05	-7.864		Netherlands	Ireland	England_EMA (n = 285)	YRI.SG	-3.9e-05	2.8e-05	-1.369
England	Denmark	England_EMA (n = 285)	YRI.SG	-0.000214	1.9e-05	-11.145		England	Ireland	England_EMA (n = 285)	YRI.SG	-8.4e-05	2.2e-05	-3.812
NIreland	Denmark	England_EMA (n = 285)	YRI.SG	-0.000118	3.5e-05	-3.428		NIreland	Ireland	England_EMA (n = 285)	YRI.SG	1.2e-05	3.1e-05	0.371
Scotland	Denmark	England_EMA (n = 285)	YRI.SG	-0.000116	3.4e-05	-3.399		Scotland	Ireland	England_EMA (n = 285)	YRI.SG	1.4e-05	3.3e-05	0.417
Orkney	Denmark	England_EMA (n = 285)	YRI.SG	-0.00019	4e-05	-4.747		Orkney	Ireland	England_EMA (n = 285)	YRI.SG	-6e-05	3.8e-05	-1.599
Wales	Denmark	England_EMA (n = 285)	YRI.SG	-0.000179	3.5e-05	-5.074		Wales	Ireland	England_EMA (n = 285)	YRI.SG	-4.9e-05	3.3e-05	-1.474
Sweden	Denmark	England_IA (n = 290)	YRI.SG	-4.6e-05	2e-05	-2.326		Sweden	Ireland	England_IA (n = 290)	YRI.SG	-0.00025	3e-05	-8.333
Norway	Denmark	England_IA (n = 290)	YRI.SG	-2.3e-05	2.1e-05	-1.114		Norway	Ireland	England_IA (n = 290)	YRI.SG	-0.000227	2.8e-05	-8.203
Poland	Denmark	England_IA (n = 290)	YRI.SG	-0.000264	4.4e-05	-5.966		Poland	Ireland	England_IA (n = 290)	YRI.SG	-0.000468	4.9e-05	-9.464
Ireland	Denmark	England_IA (n = 290)	YRI.SG	0.000204	2.9e-05	6.935		Denmark	Ireland	England_IA (n = 290)	YRI.SG	-0.000204	2.9e-05	-6.935
NGermany	Denmark	England_IA (n = 290)	YRI.SG	-5e-05	3.2e-05	-1.555		NGermany	Ireland	England_IA (n = 290)	YRI.SG	-0.000254	4e-05	-6.416
Germany	Denmark	England_IA (n = 290)	YRI.SG	-0.00047	2e-05	-23.026		Germany	Ireland	England_IA (n = 290)	YRI.SG	-0.000674	2.8e-05	-23.658
Belgium	Denmark	England_IA (n = 290)	YRI.SG	-0.000308	2.3e-05	-13.545		Belgium	Ireland	England_IA (n = 290)	YRI.SG	-0.000512	2.9e-05	-17.564
Netherlands	Denmark	England_IA (n = 290)	YRI.SG	-0.000141	2.2e-05	-6.519		Netherlands	Ireland	England_IA (n = 290)	YRI.SG	-0.000345	2.8e-05	-12.233
England	Denmark	England_IA (n = 290)	YRI.SG	-5.1e-05	1.9e-05	-2.647		England	Ireland	England_IA (n = 290)	YRI.SG	-0.000255	2.2e-05	-11.676
NIreland	Denmark	England_IA (n = 290)	YRI.SG	0.00017	3.4e-05	4.947		NIreland	Ireland	England_IA (n = 290)	YRI.SG	-3.4e-05	3.2e-05	-1.085
Scotland	Denmark	England_IA (n = 290)	YRI.SG	0.000146	3.4e-05	4.312		Scotland	Ireland	England_IA (n = 290)	YRI.SG	-5.8e-05	3.2e-05	-1.784
Orkney	Denmark	England_IA (n = 290)	YRI.SG	2.3e-05	4e-05	0.577		Orkney	Ireland	England_IA (n = 290)	YRI.SG	-0.000181	3.8e-05	-4.817
Wales	Denmark	England_IA (n = 290)	YRI.SG	0.000131	3.6e-05	3.643		Wales	Ireland	England_IA (n = 290)	YRI.SG	-7.3e-05	3.3e-05	-2.182
Sweden	Denmark	England_IA_Roman (n = 7)	YRI.SG	-4.9e-05	2.3e-05	-2.131		Sweden	Ireland	England_IA_Roman (n = 7)	YRI.SG	-0.000194	3.5e-05	-5.54
Norway	Denmark	England_IA_Roman (n = 7)	YRI.SG	-3.2e-05	2.4e-05	-1.312		Norway	Ireland	England_IA_Roman (n = 7)	YRI.SG	-0.000177	3.3e-05	-5.35
Poland	Denmark	England_IA_Roman (n = 7)	YRI.SG	-0.000278	5.1e-05	-5.491		Poland	Ireland	England_IA_Roman (n = 7)	YRI.SG	-0.000423	5.8e-05	-7.326
Ireland	Denmark	England_IA_Roman (n = 7)	YRI.SG	0.000145	3.6e-05	3.998		Denmark	Ireland	England_IA_Roman (n = 7)	YRI.SG	-0.000145	3.6e-05	-3.998
NGermany	Denmark	England_IA_Roman (n = 7)	YRI.SG	-4.6e-05	3.8e-05	-1.205		NGermany	Ireland	England_IA_Roman (n = 7)	YRI.SG	-0.000191	4.6e-05	-4.126
Germany	Denmark	England_IA_Roman (n = 7)	YRI.SG	-0.000479	2.5e-05	-19.257		Germany	Ireland	England_IA_Roman (n = 7)	YRI.SG	-0.000624	3.5e-05	-17.88
Belgium	Denmark	England_IA_Roman (n = 7)	YRI.SG	-0.000317	2.8e-05	-11.243		Belgium	Ireland	England_IA_Roman (n = 7)	YRI.SG	-0.000462	3.6e-05	-12.794
Netherlands	Denmark	England_IA_Roman (n = 7)	YRI.SG	-0.000133	2.7e-05	-4.942		Netherlands	Ireland	England_IA_Roman (n = 7)	YRI.SG	-0.000278	3.5e-05	-8.031
England	Denmark	England_IA_Roman (n = 7)	YRI.SG	-7.9e-05	2.3e-05	-3.373		England	Ireland	England_IA_Roman (n = 7)	YRI.SG	-0.000224	2.6e-05	-8.578
NIreland	Denmark	England_IA_Roman (n = 7)	YRI.SG	0.000145	4.3e-05	3.408		NIreland	Ireland	England_IA_Roman (n = 7)	YRI.SG	0	4e-05	-0.003
Scotland	Denmark	England_IA_Roman (n = 7)	YRI.SG	8.3e-05	4e-05	2.059		Scotland	Ireland	England_IA_Roman (n = 7)	YRI.SG	-6.2e-05	3.8e-05	-1.642
Orkney	Denmark	England_IA_Roman (n = 7)	YRI.SG	4e-06	5e-05	0.088		Orkney	Ireland	England_IA_Roman (n = 7)	YRI.SG	-0.000141	4.6e-05	-3.03
Wales	Denmark	England_IA_Roman (n = 7)	YRI.SG	9.2e-05	4.3e-05	2.127		Wales	Ireland	England_IA_Roman (n = 7)	YRI.SG	-5.3e-05	4.1e-05	-1.309
Sweden	Denmark	England_LBA (n = 28)	YRI.SG	-3.8e-05	2.2e-05	-1.706		Sweden	Ireland	England_LBA (n = 28)	YRI.SG	-0.000246	3.3e-05	-7.372
Norway	Denmark	England_LBA (n = 28)	YRI.SG	-1.1e-05	2.3e-05	-0.499		Norway	Ireland	England_LBA (n = 28)	YRI.SG	-0.00022	3.2e-05	-6.969
Poland	Denmark	England_LBA (n = 28)	YRI.SG	-0.000242	5e-05	-4.89		Poland	Ireland	England_LBA (n = 28)	YRI.SG	-0.000451	5.6e-05	-8.006
Ireland	Denmark	England_LBA (n = 28)	YRI.SG	0.000208	3.2e-05	6.437		Denmark	Ireland	England_LBA (n = 28)	YRI.SG	-0.000208	3.2e-05	-6.437
NGermany	Denmark	England_LBA (n = 28)	YRI.SG	-1e-06	3.6e-05	-0.022		NGermany	Ireland	England_LBA (n = 28)	YRI.SG	-0.000209	4.2e-05	-4.922
Germany	Denmark	England_LBA (n = 28)	YRI.SG	-0.000459	2.3e-05	-19.734		Germany	Ireland	England_LBA (n = 28)	YRI.SG	-0.000668	3.1e-05	-21.441
Belgium	Denmark	England_LBA (n = 28)	YRI.SG	-0.000301	2.6e-05	-11.561		Belgium	Ireland	England_LBA (n = 28)	YRI.SG	-0.00051	3.2e-05	-15.754
Netherlands	Denmark	England_LBA (n = 28)	YRI.SG	-0.000133	2.5e-05	-5.344		Netherlands	Ireland	England_LBA (n = 28)	YRI.SG	-0.000341	3e-05	-11.251
England	Denmark	England_LBA (n = 28)	YRI.SG	-4.1e-05	2.2e-05	-1.861		England	Ireland	England_LBA (n = 28)	YRI.SG	-0.000249	2.4e-05	-10.5
NIreland	Denmark	England_LBA (n = 28)	YRI.SG	0.000155	3.7e-05	4.141		NIreland	Ireland	England_LBA (n = 28)	YRI.SG	-5.4e-05	3.5e-05	-1.526
Scotland	Denmark	England_LBA (n = 28)	YRI.SG	0.000152	3.7e-05	4.121		Scotland	Ireland	England_LBA (n = 28)	YRI.SG	-5.6e-05	3.6e-05	-1.57
Orkney	Denmark	England_LBA (n = 28)	YRI.SG	2e-05	4.4e-05	0.442		Orkney	Ireland	England_LBA (n = 28)	YRI.SG	-0.000189	4.2e-05	-4.501
Wales	Denmark	England_LBA (n = 28)	YRI.SG	0.000145	4e-05	3.659		Wales	Ireland	England_LBA (n = 28)	YRI.SG	-6.3e-05	3.7e-05	-1.723
Sweden	Denmark	England_MBA (n = 29)	YRI.SG	-1.9e-05	2.1e-05	-0.902		Sweden	Ireland	England_MBA (n = 29)	YRI.SG	-0.000221	3.1e-05	-7.088
Norway	Denmark	England_MBA (n = 29)	YRI.SG	0	2.2e-05	0.001		Norway	Ireland	England_MBA (n = 29)	YRI.SG	-0.000202	2.9e-05	-6.966
Poland	Denmark	England_MBA (n = 29)	YRI.SG	-0.000214	4.8e-05	-4.483		Poland	Ireland	England_MBA (n = 29)	YRI.SG	-0.000416	5.3e-05	-7.853
Ireland	Denmark	England_MBA (n = 29)	YRI.SG	0.000202	3.1e-05	6.476		Denmark	Ireland	England_MBA (n = 29)	YRI.SG	-0.000202	3.1e-05	-6.476
NGermany	Denmark	England_MBA (n = 29)	YRI.SG	-4.2e-05	3.5e-05	-1.199		NGermany	Ireland	England_MBA (n = 29)	YRI.SG	-0.000244	4.2e-05	-5.779
Germany	Denmark	England_MBA (n = 29)	YRI.SG	-0.000482	2.2e-05	-22.226		Germany	Ireland	England_MBA (n = 29)	YRI.SG	-0.000684	3e-05	-22.795
Belgium	Denmark	England_MBA (n = 29)	YRI.SG	-0.000344	2.5e-05	-14.016		Belgium	Ireland	England_MBA (n = 29)	YRI.SG	-0.000546	3.1e-05	-17.576
Netherlands	Denmark	England_MBA (n = 29)	YRI.SG	-0.000152	2.3e-05	-6.649		Netherlands	Ireland	England_MBA (n = 29)	YRI.SG	-0.000353	3e-05	-11.888
England	Denmark	England_MBA (n = 29)	YRI.SG	-6.8e-05	2.1e-05	-3.313		England	Ireland	England_MBA (n = 29)	YRI.SG	-0.00027	2.3e-05	-11.757
NIreland	Denmark	England_MBA (n = 29)	YRI.SG	0.000166	3.6e-05	4.575		NIreland	Ireland	England_MBA (n = 29)	YRI.SG	-3.6e-05	3.3e-05	-1.072
Scotland	Denmark	England_MBA (n = 29)	YRI.SG	0.000132	3.7e-05	3.576		Scotland	Ireland	England_MBA (n = 29)	YRI.SG	-7e-05	3.4e-05	-2.021
Orkney	Denmark	England_MBA (n = 29)	YRI.SG	4.4e-05	4.2e-05	1.05		Orkney	Ireland	England_MBA (n = 29)	YRI.SG	-0.000158	3.9e-05	-4.016
Wales	Denmark	England_MBA (n = 29)	YRI.SG	0.00011	3.9e-05	2.828		Wales	Ireland	England_MBA (n = 29)	YRI.SG	-9.2e-05	3.6e-05	-2.549
Sweden	Denmark	England_Viking (n = 33)	YRI.SG	-1.5e-05	2.1e-05	-0.704		Sweden	Ireland	England_Viking (n = 33)	YRI.SG	0.00012	3.2e-05	3.701
Norway	Denmark	England_Viking (n = 33)	YRI.SG	-3.1e-05	2.1e-05	-1.455		Norway	Ireland	England_Viking (n = 33)	YRI.SG	0.000104	2.9e-05	3.538
Poland	Denmark	England_Viking (n = 33)	YRI.SG	-0.000385	4.5e-05	-8.515		Poland	Ireland	England_Viking (n = 33)	YRI.SG	-0.00025	5.1e-05	-4.875
Ireland	Denmark	England_Viking (n = 33)	YRI.SG	-0.000135	3e-05	-4.42		Denmark	Ireland	England_Viking (n = 33)	YRI.SG	0.000135	3e-05	4.42
NGermany	Denmark	England_Viking (n = 33)	YRI.SG	-9e-05	3.4e-05	-2.662		NGermany	Ireland	England_Viking (n = 33)	YRI.SG	4.5e-05	4e-05	1.115
Germany	Denmark	England_Viking (n = 33)	YRI.SG	-0.000587	2.1e-05	-27.866		Germany	Ireland	England_Viking (n = 33)	YRI.SG	-0.000452	2.9e-05	-15.357
Belgium	Denmark	England_Viking (n = 33)	YRI.SG	-0.000458	2.3e-05	-19.527		Belgium	Ireland	England_Viking (n = 33)	YRI.SG	-0.000323	3e-05	-10.944
Netherlands	Denmark	England_Viking (n = 33)	YRI.SG	-0.000185	2.2e-05	-8.462		Netherlands	Ireland	England_Viking (n = 33)	YRI.SG	-5.1e-05	2.9e-05	-1.721
England	Denmark	England_Viking (n = 33)	YRI.SG	-0.000232	2e-05	-11.644		England	Ireland	England_Viking (n = 33)	YRI.SG	-9.7e-05	2.3e-05	-4.231
NIreland	Denmark	England_Viking (n = 33)	YRI.SG	-0.00012	3.5e-05	-3.406		NIreland	Ireland	England_Viking (n = 33)	YRI.SG	1.4e-05	3.2e-05	0.453
Scotland	Denmark	England_Viking (n = 33)	YRI.SG	-0.000137	3.5e-05	-3.877		Scotland	Ireland	England_Viking (n = 33)	YRI.SG	-2e-06	3.4e-05	-0.052
Orkney	Denmark	England_Viking (n = 33)	YRI.SG	-0.000198	4.1e-05	-4.783		Orkney	Ireland	England_Viking (n = 33)	YRI.SG	-6.3e-05	3.9e-05	-1.615
Wales	Denmark	England_Viking (n = 33)	YRI.SG	-0.000184	3.6e-05	-5.153		Wales	Ireland	England_Viking (n = 33)	YRI.SG	-4.9e-05	3.4e-05	-1.467
Sweden	Denmark	Ireland_EBA (n = 3)	YRI.SG	-1.8e-05	2.9e-05	-0.638		Sweden	Ireland	Ireland_EBA (n = 3)	YRI.SG	-0.00025	4.4e-05	-5.631
Norway	Denmark	Ireland_EBA (n = 3)	YRI.SG	2.8e-05	2.9e-05	0.945		Norway	Ireland	Ireland_EBA (n = 3)	YRI.SG	-0.000204	4.1e-05	-4.966
Poland	Denmark	Ireland_EBA (n = 3)	YRI.SG	-0.000143	6.1e-05	-2.352		Poland	Ireland	Ireland_EBA (n = 3)	YRI.SG	-0.000375	7.1e-05	-5.266
Ireland	Denmark	Ireland_EBA (n = 3)	YRI.SG	0.000232	4.3e-05	5.369		Denmark	Ireland	Ireland_EBA (n = 3)	YRI.SG	-0.000232	4.3e-05	-5.369
NGermany	Denmark	Ireland_EBA (n = 3)	YRI.SG	-4.4e-05	4.5e-05	-0.977		NGermany	Ireland	Ireland_EBA (n = 3)	YRI.SG	-0.000276	5.4e-05	-5.06
Germany	Denmark	Ireland_EBA (n = 3)	YRI.SG	-0.000513	2.9e-05	-17.45		Germany	Ireland	Ireland_EBA (n = 3)	YRI.SG	-0.000745	4.1e-05	-18.043
Belgium	Denmark	Ireland_EBA (n = 3)	YRI.SG	-0.000365	3.4e-05	-10.715		Belgium	Ireland	Ireland_EBA (n = 3)	YRI.SG	-0.000597	4.2e-05	-14.13
Netherlands	Denmark	Ireland_EBA (n = 3)	YRI.SG	-0.000175	3e-05	-5.894		Netherlands	Ireland	Ireland_EBA (n = 3)	YRI.SG	-0.000406	4.2e-05	-9.694
England	Denmark	Ireland_EBA (n = 3)	YRI.SG	-6.8e-05	2.8e-05	-2.402		England	Ireland	Ireland_EBA (n = 3)	YRI.SG	-0.0003	3.2e-05	-9.264
NIreland	Denmark	Ireland_EBA (n = 3)	YRI.SG	0.000217	4.8e-05	4.535		NIreland	Ireland	Ireland_EBA (n = 3)	YRI.SG	-1.5e-05	4.2e-05	-0.353
Scotland	Denmark	Ireland_EBA (n = 3)	YRI.SG	0.000168	5.1e-05	3.302		Scotland	Ireland	Ireland_EBA (n = 3)	YRI.SG	-6.3e-05	4.8e-05	-1.32
Orkney	Denmark	Ireland_EBA (n = 3)	YRI.SG	3.6e-05	5.7e-05	0.628		Orkney	Ireland	Ireland_EBA (n = 3)	YRI.SG	-0.000196	5.1e-05	-3.824
Wales	Denmark	Ireland_EBA (n = 3)	YRI.SG	0.000173	5e-05	3.43		Wales	Ireland	Ireland_EBA (n = 3)	YRI.SG	-5.9e-05	4.6e-05	-1.267
Sweden	Denmark	Ireland_Viking (n = 4)	YRI.SG	3.9e-05	2.6e-05	1.527		Sweden	Ireland	Ireland_Viking (n = 4)	YRI.SG	-5e-06	4e-05	-0.113
Norway	Denmark	Ireland_Viking (n = 4)	YRI.SG	8.4e-05	2.9e-05	2.945		Norway	Ireland	Ireland_Viking (n = 4)	YRI.SG	4.1e-05	3.8e-05	1.065
Poland	Denmark	Ireland_Viking (n = 4)	YRI.SG	-0.000379	6e-05	-6.314		Poland	Ireland	Ireland_Viking (n = 4)	YRI.SG	-0.000423	6.6e-05	-6.403
Ireland	Denmark	Ireland_Viking (n = 4)	YRI.SG	4.4e-05	4e-05	1.101		Denmark	Ireland	Ireland_Viking (n = 4)	YRI.SG	-4.4e-05	4e-05	-1.101
NGermany	Denmark	Ireland_Viking (n = 4)	YRI.SG	-5.8e-05	4.4e-05	-1.317		NGermany	Ireland	Ireland_Viking (n = 4)	YRI.SG	-0.000102	5.2e-05	-1.971
Germany	Denmark	Ireland_Viking (n = 4)	YRI.SG	-0.000573	2.8e-05	-20.367		Germany	Ireland	Ireland_Viking (n = 4)	YRI.SG	-0.000617	3.8e-05	-16.43
Belgium	Denmark	Ireland_Viking (n = 4)	YRI.SG	-0.000444	3e-05	-14.561		Belgium	Ireland	Ireland_Viking (n = 4)	YRI.SG	-0.000487	3.8e-05	-12.925
Netherlands	Denmark	Ireland_Viking (n = 4)	YRI.SG	-0.000196	2.8e-05	-6.924		Netherlands	Ireland	Ireland_Viking (n = 4)	YRI.SG	-0.000239	3.9e-05	-6.132
England	Denmark	Ireland_Viking (n = 4)	YRI.SG	-0.000171	2.6e-05	-6.506		England	Ireland	Ireland_Viking (n = 4)	YRI.SG	-0.000215	3e-05	-7.069
NIreland	Denmark	Ireland_Viking (n = 4)	YRI.SG	-3.6e-05	4.7e-05	-0.758		NIreland	Ireland	Ireland_Viking (n = 4)	YRI.SG	-7.9e-05	4e-05	-1.955
Scotland	Denmark	Ireland_Viking (n = 4)	YRI.SG	-1.5e-05	4.9e-05	-0.303		Scotland	Ireland	Ireland_Viking (n = 4)	YRI.SG	-5.9e-05	4.8e-05	-1.221
Orkney	Denmark	Ireland_Viking (n = 4)	YRI.SG	-4.5e-05	5.3e-05	-0.843		Orkney	Ireland	Ireland_Viking (n = 4)	YRI.SG	-8.9e-05	5.2e-05	-1.715
Wales	Denmark	Ireland_Viking (n = 4)	YRI.SG	-0.00012	4.8e-05	-2.512		Wales	Ireland	Ireland_Viking (n = 4)	YRI.SG	-0.000164	4.6e-05	-3.59
Sweden	Denmark	IsleofMan_EBA (n = 1)	YRI.SG	-0.000105	6.5e-05	-1.61		Sweden	Ireland	IsleofMan_EBA (n = 1)	YRI.SG	-0.000309	9.9e-05	-3.125
Norway	Denmark	IsleofMan_EBA (n = 1)	YRI.SG	-5.5e-05	7e-05	-0.789		Norway	Ireland	IsleofMan_EBA (n = 1)	YRI.SG	-0.000259	9.3e-05	-2.772
Poland	Denmark	IsleofMan_EBA (n = 1)	YRI.SG	-0.00022	0.000147	-1.502		Poland	Ireland	IsleofMan_EBA (n = 1)	YRI.SG	-0.000424	0.000154	-2.757
Ireland	Denmark	IsleofMan_EBA (n = 1)	YRI.SG	0.000204	9.9e-05	2.068		Denmark	Ireland	IsleofMan_EBA (n = 1)	YRI.SG	-0.000204	9.9e-05	-2.068
NGermany	Denmark	IsleofMan_EBA (n = 1)	YRI.SG	-0.000147	0.000103	-1.427		NGermany	Ireland	IsleofMan_EBA (n = 1)	YRI.SG	-0.000351	0.000127	-2.77
Germany	Denmark	IsleofMan_EBA (n = 1)	YRI.SG	-0.000428	6.4e-05	-6.684		Germany	Ireland	IsleofMan_EBA (n = 1)	YRI.SG	-0.000632	8.8e-05	-7.166
Belgium	Denmark	IsleofMan_EBA (n = 1)	YRI.SG	-0.000356	7e-05	-5.085		Belgium	Ireland	IsleofMan_EBA (n = 1)	YRI.SG	-0.00056	9.1e-05	-6.178
Netherlands	Denmark	IsleofMan_EBA (n = 1)	YRI.SG	-4.2e-05	6.9e-05	-0.61		Netherlands	Ireland	IsleofMan_EBA (n = 1)	YRI.SG	-0.000246	0.0001	-2.462
England	Denmark	IsleofMan_EBA (n = 1)	YRI.SG	-2.1e-05	6.2e-05	-0.335		England	Ireland	IsleofMan_EBA (n = 1)	YRI.SG	-0.000225	7.5e-05	-3.007
NIreland	Denmark	IsleofMan_EBA (n = 1)	YRI.SG	0.000106	0.000103	1.036		NIreland	Ireland	IsleofMan_EBA (n = 1)	YRI.SG	-9.7e-05	9.4e-05	-1.033
Scotland	Denmark	IsleofMan_EBA (n = 1)	YRI.SG	0.000195	0.000117	1.66		Scotland	Ireland	IsleofMan_EBA (n = 1)	YRI.SG	-9e-06	0.00011	-0.083
Orkney	Denmark	IsleofMan_EBA (n = 1)	YRI.SG	1.1e-05	0.000124	0.091		Orkney	Ireland	IsleofMan_EBA (n = 1)	YRI.SG	-0.000193	0.000118	-1.629
Wales	Denmark	IsleofMan_EBA (n = 1)	YRI.SG	0.000172	0.00011	1.556		Wales	Ireland	IsleofMan_EBA (n = 1)	YRI.SG	-3.2e-05	0.000105	-0.303
Sweden	Denmark	IsleOfMan_Viking (n = 1)	YRI.SG	3.1e-05	3.7e-05	0.839		Sweden	Ireland	IsleOfMan_Viking (n = 1)	YRI.SG	0.000357	5.9e-05	6.008
Norway	Denmark	IsleOfMan_Viking (n = 1)	YRI.SG	6.6e-05	3.8e-05	1.721		Norway	Ireland	IsleOfMan_Viking (n = 1)	YRI.SG	0.000392	5.8e-05	6.754
Poland	Denmark	IsleOfMan_Viking (n = 1)	YRI.SG	-0.000446	8.6e-05	-5.194		Poland	Ireland	IsleOfMan_Viking (n = 1)	YRI.SG	-0.00012	9.7e-05	-1.239
Ireland	Denmark	IsleOfMan_Viking (n = 1)	YRI.SG	-0.000326	5.8e-05	-5.629		Denmark	Ireland	IsleOfMan_Viking (n = 1)	YRI.SG	0.000326	5.8e-05	5.629
NGermany	Denmark	IsleOfMan_Viking (n = 1)	YRI.SG	-0.000167	6.2e-05	-2.694		NGermany	Ireland	IsleOfMan_Viking (n = 1)	YRI.SG	0.000159	7.3e-05	2.182
Germany	Denmark	IsleOfMan_Viking (n = 1)	YRI.SG	-0.000664	3.9e-05	-17.09		Germany	Ireland	IsleOfMan_Viking (n = 1)	YRI.SG	-0.000338	5.3e-05	-6.342
Belgium	Denmark	IsleOfMan_Viking (n = 1)	YRI.SG	-0.000569	4.4e-05	-12.87		Belgium	Ireland	IsleOfMan_Viking (n = 1)	YRI.SG	-0.000242	5.5e-05	-4.393
Netherlands	Denmark	IsleOfMan_Viking (n = 1)	YRI.SG	-0.000328	4.3e-05	-7.608		Netherlands	Ireland	IsleOfMan_Viking (n = 1)	YRI.SG	-1e-06	5.4e-05	-0.027
England	Denmark	IsleOfMan_Viking (n = 1)	YRI.SG	-0.000389	3.8e-05	-10.258		England	Ireland	IsleOfMan_Viking (n = 1)	YRI.SG	-6.2e-05	4.2e-05	-1.482
NIreland	Denmark	IsleOfMan_Viking (n = 1)	YRI.SG	-0.000372	6.6e-05	-5.643		NIreland	Ireland	IsleOfMan_Viking (n = 1)	YRI.SG	-4.6e-05	5.6e-05	-0.82
Scotland	Denmark	IsleOfMan_Viking (n = 1)	YRI.SG	-0.00038	7e-05	-5.426		Scotland	Ireland	IsleOfMan_Viking (n = 1)	YRI.SG	-5.4e-05	6.6e-05	-0.81
Orkney	Denmark	IsleOfMan_Viking (n = 1)	YRI.SG	-0.000334	7.4e-05	-4.537		Orkney	Ireland	IsleOfMan_Viking (n = 1)	YRI.SG	-8e-06	7.2e-05	-0.114
Wales	Denmark	IsleOfMan_Viking (n = 1)	YRI.SG	-0.000313	6.4e-05	-4.893		Wales	Ireland	IsleOfMan_Viking (n = 1)	YRI.SG	1.3e-05	6.4e-05	0.202
Sweden	Denmark	Kilteasheen (n = 39)	YRI.SG	-2.9e-05	2.1e-05	-1.43		Sweden	Ireland	Kilteasheen (n = 39)	YRI.SG	-0.000375	3.2e-05	-11.552
Norway	Denmark	Kilteasheen (n = 39)	YRI.SG	4e-06	2.1e-05	0.17		Norway	Ireland	Kilteasheen (n = 39)	YRI.SG	-0.000342	3e-05	-11.581
Poland	Denmark	Kilteasheen (n = 39)	YRI.SG	-0.000281	4.6e-05	-6.121		Poland	Ireland	Kilteasheen (n = 39)	YRI.SG	-0.000627	5.2e-05	-12.015
Ireland	Denmark	Kilteasheen (n = 39)	YRI.SG	0.000346	3.2e-05	10.885		Denmark	Ireland	Kilteasheen (n = 39)	YRI.SG	-0.000346	3.2e-05	-10.885
NGermany	Denmark	Kilteasheen (n = 39)	YRI.SG	-7.5e-05	3.4e-05	-2.172		NGermany	Ireland	Kilteasheen (n = 39)	YRI.SG	-0.000421	4.3e-05	-9.884
Germany	Denmark	Kilteasheen (n = 39)	YRI.SG	-0.000497	2.1e-05	-23.282		Germany	Ireland	Kilteasheen (n = 39)	YRI.SG	-0.000843	3.1e-05	-27.353
Belgium	Denmark	Kilteasheen (n = 39)	YRI.SG	-0.000328	2.4e-05	-13.915		Belgium	Ireland	Kilteasheen (n = 39)	YRI.SG	-0.000674	3e-05	-22.276
Netherlands	Denmark	Kilteasheen (n = 39)	YRI.SG	-0.000144	2.3e-05	-6.369		Netherlands	Ireland	Kilteasheen (n = 39)	YRI.SG	-0.00049	3e-05	-16.239
England	Denmark	Kilteasheen (n = 39)	YRI.SG	-3.4e-05	2e-05	-1.712		England	Ireland	Kilteasheen (n = 39)	YRI.SG	-0.000381	2.4e-05	-16.003
NIreland	Denmark	Kilteasheen (n = 39)	YRI.SG	0.000263	3.7e-05	7.128		NIreland	Ireland	Kilteasheen (n = 39)	YRI.SG	-8.3e-05	3.3e-05	-2.512
Scotland	Denmark	Kilteasheen (n = 39)	YRI.SG	0.000245	3.7e-05	6.604		Scotland	Ireland	Kilteasheen (n = 39)	YRI.SG	-0.000101	3.5e-05	-2.894
Orkney	Denmark	Kilteasheen (n = 39)	YRI.SG	9.7e-05	4.2e-05	2.301		Orkney	Ireland	Kilteasheen (n = 39)	YRI.SG	-0.000249	4e-05	-6.228
Wales	Denmark	Kilteasheen (n = 39)	YRI.SG	0.000192	3.7e-05	5.129		Wales	Ireland	Kilteasheen (n = 39)	YRI.SG	-0.000154	3.6e-05	-4.344
Sweden	Denmark	Scotland_BellBeaker (n = 2)	YRI.SG	-1.4e-05	3.2e-05	-0.451		Sweden	Ireland	Scotland_BellBeaker (n = 2)	YRI.SG	-0.000246	4.7e-05	-5.186
Norway	Denmark	Scotland_BellBeaker (n = 2)	YRI.SG	3.3e-05	3.2e-05	1.037		Norway	Ireland	Scotland_BellBeaker (n = 2)	YRI.SG	-0.000199	4.4e-05	-4.514
Poland	Denmark	Scotland_BellBeaker (n = 2)	YRI.SG	-0.000147	7e-05	-2.112		Poland	Ireland	Scotland_BellBeaker (n = 2)	YRI.SG	-0.000379	7.6e-05	-4.974
Ireland	Denmark	Scotland_BellBeaker (n = 2)	YRI.SG	0.000232	4.6e-05	4.998		Denmark	Ireland	Scotland_BellBeaker (n = 2)	YRI.SG	-0.000232	4.6e-05	-4.998
NGermany	Denmark	Scotland_BellBeaker (n = 2)	YRI.SG	-8.2e-05	5.2e-05	-1.585		NGermany	Ireland	Scotland_BellBeaker (n = 2)	YRI.SG	-0.000314	5.9e-05	-5.309
Germany	Denmark	Scotland_BellBeaker (n = 2)	YRI.SG	-0.000517	3.4e-05	-15.314		Germany	Ireland	Scotland_BellBeaker (n = 2)	YRI.SG	-0.000749	4.3e-05	-17.44
Belgium	Denmark	Scotland_BellBeaker (n = 2)	YRI.SG	-0.000372	3.6e-05	-10.316		Belgium	Ireland	Scotland_BellBeaker (n = 2)	YRI.SG	-0.000604	4.4e-05	-13.855
Netherlands	Denmark	Scotland_BellBeaker (n = 2)	YRI.SG	-0.000126	3.4e-05	-3.718		Netherlands	Ireland	Scotland_BellBeaker (n = 2)	YRI.SG	-0.000358	4.5e-05	-8.026
England	Denmark	Scotland_BellBeaker (n = 2)	YRI.SG	-9.3e-05	3.1e-05	-2.999		England	Ireland	Scotland_BellBeaker (n = 2)	YRI.SG	-0.000325	3.4e-05	-9.683
NIreland	Denmark	Scotland_BellBeaker (n = 2)	YRI.SG	0.000178	5.3e-05	3.336		NIreland	Ireland	Scotland_BellBeaker (n = 2)	YRI.SG	-5.4e-05	4.4e-05	-1.215
Scotland	Denmark	Scotland_BellBeaker (n = 2)	YRI.SG	0.000143	5.7e-05	2.531		Scotland	Ireland	Scotland_BellBeaker (n = 2)	YRI.SG	-8.9e-05	5.4e-05	-1.653
Orkney	Denmark	Scotland_BellBeaker (n = 2)	YRI.SG	1.3e-05	6.4e-05	0.209		Orkney	Ireland	Scotland_BellBeaker (n = 2)	YRI.SG	-0.000219	6.2e-05	-3.526
Wales	Denmark	Scotland_BellBeaker (n = 2)	YRI.SG	0.000102	5.5e-05	1.853		Wales	Ireland	Scotland_BellBeaker (n = 2)	YRI.SG	-0.00013	5.2e-05	-2.496
Sweden	Denmark	Scotland_C_EBA (n = 14)	YRI.SG	-1.7e-05	2.3e-05	-0.762		Sweden	Ireland	Scotland_C_EBA (n = 14)	YRI.SG	-0.000179	3.8e-05	-4.772
Norway	Denmark	Scotland_C_EBA (n = 14)	YRI.SG	-5e-06	2.4e-05	-0.211		Norway	Ireland	Scotland_C_EBA (n = 14)	YRI.SG	-0.000167	3.4e-05	-4.838
Poland	Denmark	Scotland_C_EBA (n = 14)	YRI.SG	-0.000244	5.5e-05	-4.474		Poland	Ireland	Scotland_C_EBA (n = 14)	YRI.SG	-0.000406	6e-05	-6.789
Ireland	Denmark	Scotland_C_EBA (n = 14)	YRI.SG	0.000162	3.6e-05	4.502		Denmark	Ireland	Scotland_C_EBA (n = 14)	YRI.SG	-0.000162	3.6e-05	-4.502
NGermany	Denmark	Scotland_C_EBA (n = 14)	YRI.SG	-7.7e-05	3.8e-05	-2.023		NGermany	Ireland	Scotland_C_EBA (n = 14)	YRI.SG	-0.000239	4.7e-05	-5.131
Germany	Denmark	Scotland_C_EBA (n = 14)	YRI.SG	-0.000481	2.6e-05	-18.818		Germany	Ireland	Scotland_C_EBA (n = 14)	YRI.SG	-0.000642	3.6e-05	-17.836
Belgium	Denmark	Scotland_C_EBA (n = 14)	YRI.SG	-0.000331	2.9e-05	-11.558		Belgium	Ireland	Scotland_C_EBA (n = 14)	YRI.SG	-0.000493	3.6e-05	-13.747
Netherlands	Denmark	Scotland_C_EBA (n = 14)	YRI.SG	-0.000138	2.6e-05	-5.216		Netherlands	Ireland	Scotland_C_EBA (n = 14)	YRI.SG	-0.0003	3.5e-05	-8.556
England	Denmark	Scotland_C_EBA (n = 14)	YRI.SG	-7e-05	2.3e-05	-2.995		England	Ireland	Scotland_C_EBA (n = 14)	YRI.SG	-0.000232	2.9e-05	-8.117
NIreland	Denmark	Scotland_C_EBA (n = 14)	YRI.SG	0.000128	4.4e-05	2.912		NIreland	Ireland	Scotland_C_EBA (n = 14)	YRI.SG	-3.4e-05	3.9e-05	-0.866
Scotland	Denmark	Scotland_C_EBA (n = 14)	YRI.SG	0.00016	4.3e-05	3.732		Scotland	Ireland	Scotland_C_EBA (n = 14)	YRI.SG	-1e-06	4.4e-05	-0.034
Orkney	Denmark	Scotland_C_EBA (n = 14)	YRI.SG	1.3e-05	4.8e-05	0.266		Orkney	Ireland	Scotland_C_EBA (n = 14)	YRI.SG	-0.000149	4.6e-05	-3.259
Wales	Denmark	Scotland_C_EBA (n = 14)	YRI.SG	0.000123	4.3e-05	2.887		Wales	Ireland	Scotland_C_EBA (n = 14)	YRI.SG	-3.9e-05	4.2e-05	-0.933
Sweden	Denmark	Scotland_IA (n = 25)	YRI.SG	-1.6e-05	2.1e-05	-0.757		Sweden	Ireland	Scotland_IA (n = 25)	YRI.SG	-0.000322	3.2e-05	-9.945
Norway	Denmark	Scotland_IA (n = 25)	YRI.SG	8e-06	2.2e-05	0.374		Norway	Ireland	Scotland_IA (n = 25)	YRI.SG	-0.000297	3e-05	-9.814
Poland	Denmark	Scotland_IA (n = 25)	YRI.SG	-0.000218	4.8e-05	-4.547		Poland	Ireland	Scotland_IA (n = 25)	YRI.SG	-0.000524	5.3e-05	-9.948
Ireland	Denmark	Scotland_IA (n = 25)	YRI.SG	0.000306	3.2e-05	9.435		Denmark	Ireland	Scotland_IA (n = 25)	YRI.SG	-0.000306	3.2e-05	-9.435
NGermany	Denmark	Scotland_IA (n = 25)	YRI.SG	-5.2e-05	3.5e-05	-1.478		NGermany	Ireland	Scotland_IA (n = 25)	YRI.SG	-0.000358	4.4e-05	-8.083
Germany	Denmark	Scotland_IA (n = 25)	YRI.SG	-0.0005	2.2e-05	-22.743		Germany	Ireland	Scotland_IA (n = 25)	YRI.SG	-0.000806	3.1e-05	-25.93
Belgium	Denmark	Scotland_IA (n = 25)	YRI.SG	-0.000347	2.6e-05	-13.514		Belgium	Ireland	Scotland_IA (n = 25)	YRI.SG	-0.000652	3.2e-05	-20.43
Netherlands	Denmark	Scotland_IA (n = 25)	YRI.SG	-0.000154	2.3e-05	-6.616		Netherlands	Ireland	Scotland_IA (n = 25)	YRI.SG	-0.00046	3.1e-05	-14.617
England	Denmark	Scotland_IA (n = 25)	YRI.SG	-4.3e-05	2.1e-05	-2.05		England	Ireland	Scotland_IA (n = 25)	YRI.SG	-0.000349	2.4e-05	-14.503
NIreland	Denmark	Scotland_IA (n = 25)	YRI.SG	0.00025	3.7e-05	6.795		NIreland	Ireland	Scotland_IA (n = 25)	YRI.SG	-5.6e-05	3.5e-05	-1.587
Scotland	Denmark	Scotland_IA (n = 25)	YRI.SG	0.000206	3.6e-05	5.659		Scotland	Ireland	Scotland_IA (n = 25)	YRI.SG	-0.0001	3.5e-05	-2.853
Orkney	Denmark	Scotland_IA (n = 25)	YRI.SG	7.7e-05	4.3e-05	1.767		Orkney	Ireland	Scotland_IA (n = 25)	YRI.SG	-0.000229	4e-05	-5.665
Wales	Denmark	Scotland_IA (n = 25)	YRI.SG	0.000161	3.9e-05	4.179		Wales	Ireland	Scotland_IA (n = 25)	YRI.SG	-0.000144	3.6e-05	-4.013
Sweden	Denmark	Scotland_LBA (n = 5)	YRI.SG	-3e-05	2.5e-05	-1.187		Sweden	Ireland	Scotland_LBA (n = 5)	YRI.SG	-0.000329	3.6e-05	-9.016
Norway	Denmark	Scotland_LBA (n = 5)	YRI.SG	9e-06	2.6e-05	0.345		Norway	Ireland	Scotland_LBA (n = 5)	YRI.SG	-0.00029	3.5e-05	-8.392
Poland	Denmark	Scotland_LBA (n = 5)	YRI.SG	-0.000247	5.6e-05	-4.387		Poland	Ireland	Scotland_LBA (n = 5)	YRI.SG	-0.000546	6.3e-05	-8.669
Ireland	Denmark	Scotland_LBA (n = 5)	YRI.SG	0.000299	3.8e-05	7.838		Denmark	Ireland	Scotland_LBA (n = 5)	YRI.SG	-0.000299	3.8e-05	-7.838
NGermany	Denmark	Scotland_LBA (n = 5)	YRI.SG	-2.1e-05	4e-05	-0.517		NGermany	Ireland	Scotland_LBA (n = 5)	YRI.SG	-0.00032	4.9e-05	-6.553
Germany	Denmark	Scotland_LBA (n = 5)	YRI.SG	-0.000501	2.7e-05	-18.734		Germany	Ireland	Scotland_LBA (n = 5)	YRI.SG	-0.0008	3.6e-05	-22.154
Belgium	Denmark	Scotland_LBA (n = 5)	YRI.SG	-0.00033	3.1e-05	-10.638		Belgium	Ireland	Scotland_LBA (n = 5)	YRI.SG	-0.000629	3.8e-05	-16.616
Netherlands	Denmark	Scotland_LBA (n = 5)	YRI.SG	-0.00015	2.8e-05	-5.409		Netherlands	Ireland	Scotland_LBA (n = 5)	YRI.SG	-0.000449	3.6e-05	-12.489
England	Denmark	Scotland_LBA (n = 5)	YRI.SG	-4e-05	2.5e-05	-1.575		England	Ireland	Scotland_LBA (n = 5)	YRI.SG	-0.000339	2.7e-05	-12.507
NIreland	Denmark	Scotland_LBA (n = 5)	YRI.SG	0.000235	4.4e-05	5.36		NIreland	Ireland	Scotland_LBA (n = 5)	YRI.SG	-6.4e-05	4e-05	-1.612
Scotland	Denmark	Scotland_LBA (n = 5)	YRI.SG	0.000213	4.5e-05	4.765		Scotland	Ireland	Scotland_LBA (n = 5)	YRI.SG	-8.6e-05	4.3e-05	-1.993
Orkney	Denmark	Scotland_LBA (n = 5)	YRI.SG	6.6e-05	5.2e-05	1.281		Orkney	Ireland	Scotland_LBA (n = 5)	YRI.SG	-0.000233	4.7e-05	-4.904
Wales	Denmark	Scotland_LBA (n = 5)	YRI.SG	0.000184	4.7e-05	3.956		Wales	Ireland	Scotland_LBA (n = 5)	YRI.SG	-0.000115	4.1e-05	-2.844
Sweden	Denmark	Scotland_MBA (n = 5)	YRI.SG	-2.9e-05	2.5e-05	-1.132		Sweden	Ireland	Scotland_MBA (n = 5)	YRI.SG	-0.000283	4e-05	-7.01
Norway	Denmark	Scotland_MBA (n = 5)	YRI.SG	-9e-06	2.8e-05	-0.339		Norway	Ireland	Scotland_MBA (n = 5)	YRI.SG	-0.000264	3.8e-05	-6.994
Poland	Denmark	Scotland_MBA (n = 5)	YRI.SG	-0.000287	5.7e-05	-5.071		Poland	Ireland	Scotland_MBA (n = 5)	YRI.SG	-0.000541	6.6e-05	-8.16
Ireland	Denmark	Scotland_MBA (n = 5)	YRI.SG	0.000254	4e-05	6.289		Denmark	Ireland	Scotland_MBA (n = 5)	YRI.SG	-0.000254	4e-05	-6.289
NGermany	Denmark	Scotland_MBA (n = 5)	YRI.SG	-0.000102	4.2e-05	-2.432		NGermany	Ireland	Scotland_MBA (n = 5)	YRI.SG	-0.000356	5.2e-05	-6.896
Germany	Denmark	Scotland_MBA (n = 5)	YRI.SG	-0.000492	2.7e-05	-18.453		Germany	Ireland	Scotland_MBA (n = 5)	YRI.SG	-0.000746	3.8e-05	-19.826
Belgium	Denmark	Scotland_MBA (n = 5)	YRI.SG	-0.000359	3e-05	-11.901		Belgium	Ireland	Scotland_MBA (n = 5)	YRI.SG	-0.000613	4.1e-05	-14.783
Netherlands	Denmark	Scotland_MBA (n = 5)	YRI.SG	-0.000189	3e-05	-6.349		Netherlands	Ireland	Scotland_MBA (n = 5)	YRI.SG	-0.000443	3.9e-05	-11.253
England	Denmark	Scotland_MBA (n = 5)	YRI.SG	-6.9e-05	2.6e-05	-2.628		England	Ireland	Scotland_MBA (n = 5)	YRI.SG	-0.000323	3e-05	-10.74
NIreland	Denmark	Scotland_MBA (n = 5)	YRI.SG	0.000189	4.6e-05	4.119		NIreland	Ireland	Scotland_MBA (n = 5)	YRI.SG	-6.5e-05	4.4e-05	-1.499
Scotland	Denmark	Scotland_MBA (n = 5)	YRI.SG	0.000185	4.8e-05	3.847		Scotland	Ireland	Scotland_MBA (n = 5)	YRI.SG	-6.9e-05	4.7e-05	-1.49
Orkney	Denmark	Scotland_MBA (n = 5)	YRI.SG	7e-05	5.3e-05	1.326		Orkney	Ireland	Scotland_MBA (n = 5)	YRI.SG	-0.000184	5.1e-05	-3.641
Wales	Denmark	Scotland_MBA (n = 5)	YRI.SG	0.000127	4.7e-05	2.716		Wales	Ireland	Scotland_MBA (n = 5)	YRI.SG	-0.000127	4.4e-05	-2.874
Sweden	Denmark	Scotland_Viking (n = 8)	YRI.SG	-2.4e-05	2.5e-05	-0.962		Sweden	Ireland	Scotland_Viking (n = 8)	YRI.SG	-0.000279	3.6e-05	-7.692
Norway	Denmark	Scotland_Viking (n = 8)	YRI.SG	2.6e-05	2.5e-05	1.024		Norway	Ireland	Scotland_Viking (n = 8)	YRI.SG	-0.00023	3.3e-05	-6.89
Poland	Denmark	Scotland_Viking (n = 8)	YRI.SG	-0.000313	5.3e-05	-5.85		Poland	Ireland	Scotland_Viking (n = 8)	YRI.SG	-0.000568	6e-05	-9.496
Ireland	Denmark	Scotland_Viking (n = 8)	YRI.SG	0.000256	3.5e-05	7.229		Denmark	Ireland	Scotland_Viking (n = 8)	YRI.SG	-0.000256	3.5e-05	-7.229
NGermany	Denmark	Scotland_Viking (n = 8)	YRI.SG	-6.6e-05	3.9e-05	-1.699		NGermany	Ireland	Scotland_Viking (n = 8)	YRI.SG	-0.000321	4.6e-05	-7.002
Germany	Denmark	Scotland_Viking (n = 8)	YRI.SG	-0.000512	2.5e-05	-20.435		Germany	Ireland	Scotland_Viking (n = 8)	YRI.SG	-0.000768	3.3e-05	-23.267
Belgium	Denmark	Scotland_Viking (n = 8)	YRI.SG	-0.000352	2.7e-05	-13.035		Belgium	Ireland	Scotland_Viking (n = 8)	YRI.SG	-0.000608	3.2e-05	-18.819
Netherlands	Denmark	Scotland_Viking (n = 8)	YRI.SG	-0.000141	2.6e-05	-5.49		Netherlands	Ireland	Scotland_Viking (n = 8)	YRI.SG	-0.000397	3.3e-05	-11.868
England	Denmark	Scotland_Viking (n = 8)	YRI.SG	-7.8e-05	2.4e-05	-3.319		England	Ireland	Scotland_Viking (n = 8)	YRI.SG	-0.000334	2.7e-05	-12.469
NIreland	Denmark	Scotland_Viking (n = 8)	YRI.SG	0.000185	4.1e-05	4.49		NIreland	Ireland	Scotland_Viking (n = 8)	YRI.SG	-7e-05	3.7e-05	-1.924
Scotland	Denmark	Scotland_Viking (n = 8)	YRI.SG	0.000142	4.1e-05	3.448		Scotland	Ireland	Scotland_Viking (n = 8)	YRI.SG	-0.000114	4e-05	-2.858
Orkney	Denmark	Scotland_Viking (n = 8)	YRI.SG	0.000115	4.8e-05	2.418		Orkney	Ireland	Scotland_Viking (n = 8)	YRI.SG	-0.00014	4.6e-05	-3.072
Wales	Denmark	Scotland_Viking (n = 8)	YRI.SG	0.000147	4.4e-05	3.36		Wales	Ireland	Scotland_Viking (n = 8)	YRI.SG	-0.000109	4e-05	-2.744
Sweden	Denmark	Wales_C_EBA (n = 1)	YRI.SG	-0.000104	4.1e-05	-2.506		Sweden	Ireland	Wales_C_EBA (n = 1)	YRI.SG	-0.000129	6.1e-05	-2.112
Norway	Denmark	Wales_C_EBA (n = 1)	YRI.SG	-5.2e-05	4.2e-05	-1.242		Norway	Ireland	Wales_C_EBA (n = 1)	YRI.SG	-7.7e-05	5.7e-05	-1.34
Poland	Denmark	Wales_C_EBA (n = 1)	YRI.SG	-0.000371	9.6e-05	-3.872		Poland	Ireland	Wales_C_EBA (n = 1)	YRI.SG	-0.000396	0.0001	-3.942
Ireland	Denmark	Wales_C_EBA (n = 1)	YRI.SG	2.5e-05	6e-05	0.418		Denmark	Ireland	Wales_C_EBA (n = 1)	YRI.SG	-2.5e-05	6e-05	-0.418
NGermany	Denmark	Wales_C_EBA (n = 1)	YRI.SG	-0.000183	6.5e-05	-2.8		NGermany	Ireland	Wales_C_EBA (n = 1)	YRI.SG	-0.000208	7.3e-05	-2.855
Germany	Denmark	Wales_C_EBA (n = 1)	YRI.SG	-0.000534	4.4e-05	-12.232		Germany	Ireland	Wales_C_EBA (n = 1)	YRI.SG	-0.000559	5.5e-05	-10.074
Belgium	Denmark	Wales_C_EBA (n = 1)	YRI.SG	-0.000441	4.9e-05	-9.017		Belgium	Ireland	Wales_C_EBA (n = 1)	YRI.SG	-0.000466	5.7e-05	-8.226
Netherlands	Denmark	Wales_C_EBA (n = 1)	YRI.SG	-0.00016	4.6e-05	-3.498		Netherlands	Ireland	Wales_C_EBA (n = 1)	YRI.SG	-0.000185	5.6e-05	-3.317
England	Denmark	Wales_C_EBA (n = 1)	YRI.SG	-0.000173	4.1e-05	-4.177		England	Ireland	Wales_C_EBA (n = 1)	YRI.SG	-0.000198	4.5e-05	-4.397
NIreland	Denmark	Wales_C_EBA (n = 1)	YRI.SG	7e-05	6.8e-05	1.021		NIreland	Ireland	Wales_C_EBA (n = 1)	YRI.SG	4.5e-05	6.3e-05	0.705
Scotland	Denmark	Wales_C_EBA (n = 1)	YRI.SG	-2e-06	7.4e-05	-0.026		Scotland	Ireland	Wales_C_EBA (n = 1)	YRI.SG	-2.7e-05	7.3e-05	-0.367
Orkney	Denmark	Wales_C_EBA (n = 1)	YRI.SG	-0.00018	7.9e-05	-2.262		Orkney	Ireland	Wales_C_EBA (n = 1)	YRI.SG	-0.000205	7.9e-05	-2.577
Wales	Denmark	Wales_C_EBA (n = 1)	YRI.SG	-1e-05	7.6e-05	-0.128		Wales	Ireland	Wales_C_EBA (n = 1)	YRI.SG	-3.5e-05	6.9e-05	-0.504
Sweden	Denmark	Wales_IA (n = 6)	YRI.SG	-2.1e-05	3.1e-05	-0.662		Sweden	Ireland	Wales_IA (n = 6)	YRI.SG	-0.000275	4.7e-05	-5.838
Norway	Denmark	Wales_IA (n = 6)	YRI.SG	-3e-06	3.4e-05	-0.084		Norway	Ireland	Wales_IA (n = 6)	YRI.SG	-0.000257	4.4e-05	-5.802
Poland	Denmark	Wales_IA (n = 6)	YRI.SG	-0.000242	6.7e-05	-3.582		Poland	Ireland	Wales_IA (n = 6)	YRI.SG	-0.000496	7.7e-05	-6.461
Ireland	Denmark	Wales_IA (n = 6)	YRI.SG	0.000254	4.8e-05	5.326		Denmark	Ireland	Wales_IA (n = 6)	YRI.SG	-0.000254	4.8e-05	-5.326
NGermany	Denmark	Wales_IA (n = 6)	YRI.SG	-2.5e-05	5.2e-05	-0.477		NGermany	Ireland	Wales_IA (n = 6)	YRI.SG	-0.000279	6.1e-05	-4.591
Germany	Denmark	Wales_IA (n = 6)	YRI.SG	-0.000456	3.3e-05	-13.681		Germany	Ireland	Wales_IA (n = 6)	YRI.SG	-0.00071	4.6e-05	-15.55
Belgium	Denmark	Wales_IA (n = 6)	YRI.SG	-0.000317	3.7e-05	-8.559		Belgium	Ireland	Wales_IA (n = 6)	YRI.SG	-0.000571	4.6e-05	-12.532
Netherlands	Denmark	Wales_IA (n = 6)	YRI.SG	-0.000136	3.5e-05	-3.844		Netherlands	Ireland	Wales_IA (n = 6)	YRI.SG	-0.00039	4.5e-05	-8.688
England	Denmark	Wales_IA (n = 6)	YRI.SG	-1.9e-05	3.2e-05	-0.61		England	Ireland	Wales_IA (n = 6)	YRI.SG	-0.000273	3.6e-05	-7.698
NIreland	Denmark	Wales_IA (n = 6)	YRI.SG	0.00023	5.6e-05	4.132		NIreland	Ireland	Wales_IA (n = 6)	YRI.SG	-2.4e-05	4.8e-05	-0.502
Scotland	Denmark	Wales_IA (n = 6)	YRI.SG	0.000216	5.6e-05	3.857		Scotland	Ireland	Wales_IA (n = 6)	YRI.SG	-3.8e-05	5.3e-05	-0.721
Orkney	Denmark	Wales_IA (n = 6)	YRI.SG	5.7e-05	6.6e-05	0.855		Orkney	Ireland	Wales_IA (n = 6)	YRI.SG	-0.000198	6.3e-05	-3.122
Wales	Denmark	Wales_IA (n = 6)	YRI.SG	0.000223	5.9e-05	3.773		Wales	Ireland	Wales_IA (n = 6)	YRI.SG	-3.1e-05	5.7e-05	-0.538
Sweden	Denmark	Wales_LBA (n = 1)	YRI.SG	-1.6e-05	3.9e-05	-0.411		Sweden	Ireland	Wales_LBA (n = 1)	YRI.SG	-0.00039	6.3e-05	-6.182
Norway	Denmark	Wales_LBA (n = 1)	YRI.SG	5.9e-05	4e-05	1.475		Norway	Ireland	Wales_LBA (n = 1)	YRI.SG	-0.000314	5.9e-05	-5.317
Poland	Denmark	Wales_LBA (n = 1)	YRI.SG	-0.000241	9e-05	-2.674		Poland	Ireland	Wales_LBA (n = 1)	YRI.SG	-0.000615	9.9e-05	-6.218
Ireland	Denmark	Wales_LBA (n = 1)	YRI.SG	0.000374	6.2e-05	5.99		Denmark	Ireland	Wales_LBA (n = 1)	YRI.SG	-0.000374	6.2e-05	-5.99
NGermany	Denmark	Wales_LBA (n = 1)	YRI.SG	-7.4e-05	6.5e-05	-1.135		NGermany	Ireland	Wales_LBA (n = 1)	YRI.SG	-0.000447	8.2e-05	-5.47
Germany	Denmark	Wales_LBA (n = 1)	YRI.SG	-0.000443	4.3e-05	-10.39		Germany	Ireland	Wales_LBA (n = 1)	YRI.SG	-0.000816	5.8e-05	-14.109
Belgium	Denmark	Wales_LBA (n = 1)	YRI.SG	-0.000276	4.7e-05	-5.837		Belgium	Ireland	Wales_LBA (n = 1)	YRI.SG	-0.00065	6e-05	-10.819
Netherlands	Denmark	Wales_LBA (n = 1)	YRI.SG	-0.000144	4.4e-05	-3.303		Netherlands	Ireland	Wales_LBA (n = 1)	YRI.SG	-0.000518	6.3e-05	-8.204
England	Denmark	Wales_LBA (n = 1)	YRI.SG	1.7e-05	3.8e-05	0.446		England	Ireland	Wales_LBA (n = 1)	YRI.SG	-0.000357	4.8e-05	-7.396
NIreland	Denmark	Wales_LBA (n = 1)	YRI.SG	0.000286	7.2e-05	4.003		NIreland	Ireland	Wales_LBA (n = 1)	YRI.SG	-8.8e-05	6.2e-05	-1.415
Scotland	Denmark	Wales_LBA (n = 1)	YRI.SG	0.000222	7e-05	3.159		Scotland	Ireland	Wales_LBA (n = 1)	YRI.SG	-0.000152	7.3e-05	-2.071
Orkney	Denmark	Wales_LBA (n = 1)	YRI.SG	0.000121	8.3e-05	1.463		Orkney	Ireland	Wales_LBA (n = 1)	YRI.SG	-0.000253	7.9e-05	-3.212
Wales	Denmark	Wales_LBA (n = 1)	YRI.SG	0.000211	7.5e-05	2.821		Wales	Ireland	Wales_LBA (n = 1)	YRI.SG	-0.000163	6.9e-05	-2.365
Sweden	Denmark	Wales_MBA (n = 4)	YRI.SG	-8e-06	3.7e-05	-0.214		Sweden	Ireland	Wales_MBA (n = 4)	YRI.SG	-0.000203	5.6e-05	-3.634
Norway	Denmark	Wales_MBA (n = 4)	YRI.SG	-4.9e-05	3.6e-05	-1.37		Norway	Ireland	Wales_MBA (n = 4)	YRI.SG	-0.000244	5.2e-05	-4.688
Poland	Denmark	Wales_MBA (n = 4)	YRI.SG	-0.000289	8.2e-05	-3.523		Poland	Ireland	Wales_MBA (n = 4)	YRI.SG	-0.000484	8.8e-05	-5.481
Ireland	Denmark	Wales_MBA (n = 4)	YRI.SG	0.000195	5.6e-05	3.487		Denmark	Ireland	Wales_MBA (n = 4)	YRI.SG	-0.000195	5.6e-05	-3.487
NGermany	Denmark	Wales_MBA (n = 4)	YRI.SG	-7.1e-05	5.9e-05	-1.199		NGermany	Ireland	Wales_MBA (n = 4)	YRI.SG	-0.000266	6.9e-05	-3.841
Germany	Denmark	Wales_MBA (n = 4)	YRI.SG	-0.000536	3.8e-05	-14.261		Germany	Ireland	Wales_MBA (n = 4)	YRI.SG	-0.000731	5.1e-05	-14.277
Belgium	Denmark	Wales_MBA (n = 4)	YRI.SG	-0.000362	4.3e-05	-8.347		Belgium	Ireland	Wales_MBA (n = 4)	YRI.SG	-0.000557	5.4e-05	-10.397
Netherlands	Denmark	Wales_MBA (n = 4)	YRI.SG	-0.000179	4e-05	-4.461		Netherlands	Ireland	Wales_MBA (n = 4)	YRI.SG	-0.000374	5.2e-05	-7.174
England	Denmark	Wales_MBA (n = 4)	YRI.SG	-5.8e-05	3.7e-05	-1.547		England	Ireland	Wales_MBA (n = 4)	YRI.SG	-0.000253	4e-05	-6.304
NIreland	Denmark	Wales_MBA (n = 4)	YRI.SG	0.000179	6.1e-05	2.917		NIreland	Ireland	Wales_MBA (n = 4)	YRI.SG	-1.6e-05	5.5e-05	-0.289
Scotland	Denmark	Wales_MBA (n = 4)	YRI.SG	0.00011	6.3e-05	1.75		Scotland	Ireland	Wales_MBA (n = 4)	YRI.SG	-8.5e-05	6.2e-05	-1.368
Orkney	Denmark	Wales_MBA (n = 4)	YRI.SG	2.3e-05	7e-05	0.327		Orkney	Ireland	Wales_MBA (n = 4)	YRI.SG	-0.000172	6.6e-05	-2.611
Wales	Denmark	Wales_MBA (n = 4)	YRI.SG	0.000183	6.6e-05	2.792		Wales	Ireland	Wales_MBA (n = 4)	YRI.SG	-1.2e-05	6.1e-05	-0.194

## Sheet: S3.5-6
Table S3.5. F4 statistics of the form F4(YRI, PopC; Denmark, PopA).								Table S3.6. F4 statistics of the form F4(YRI, PopC; Ireland, PopA).
PopA	PopB	PopC	PopD	F4	SE	Z		PopA	PopB	PopC	PopD	F4	SE	Z
Sweden	Denmark	3DT16.SG	YRI.SG	-8.2e-05	3.9e-05	-2.132		Sweden	Ireland	3DT16.SG	YRI.SG	-0.000129	5.7e-05	-2.26
Norway	Denmark	3DT16.SG	YRI.SG	-6.6e-05	3.9e-05	-1.698		Norway	Ireland	3DT16.SG	YRI.SG	-0.000112	5.5e-05	-2.034
Poland	Denmark	3DT16.SG	YRI.SG	-0.000228	8.3e-05	-2.74		Poland	Ireland	3DT16.SG	YRI.SG	-0.000274	9.3e-05	-2.962
Ireland	Denmark	3DT16.SG	YRI.SG	4.7e-05	5.6e-05	0.83		Denmark	Ireland	3DT16.SG	YRI.SG	-4.7e-05	5.6e-05	-0.83
NGermany	Denmark	3DT16.SG	YRI.SG	2e-05	6.4e-05	0.306		NGermany	Ireland	3DT16.SG	YRI.SG	-2.7e-05	7.5e-05	-0.357
Germany	Denmark	3DT16.SG	YRI.SG	-0.000507	4.3e-05	-11.888		Germany	Ireland	3DT16.SG	YRI.SG	-0.000554	5.7e-05	-9.74
Belgium	Denmark	3DT16.SG	YRI.SG	-0.000377	4.8e-05	-7.814		Belgium	Ireland	3DT16.SG	YRI.SG	-0.000424	5.9e-05	-7.139
Netherlands	Denmark	3DT16.SG	YRI.SG	-0.000192	4.6e-05	-4.15		Netherlands	Ireland	3DT16.SG	YRI.SG	-0.000238	5.8e-05	-4.126
England	Denmark	3DT16.SG	YRI.SG	-0.000151	3.9e-05	-3.883		England	Ireland	3DT16.SG	YRI.SG	-0.000198	4.4e-05	-4.476
NIreland	Denmark	3DT16.SG	YRI.SG	4.3e-05	6.3e-05	0.677		NIreland	Ireland	3DT16.SG	YRI.SG	-4e-06	6.1e-05	-0.065
Scotland	Denmark	3DT16.SG	YRI.SG	-1e-05	6.9e-05	-0.141		Scotland	Ireland	3DT16.SG	YRI.SG	-5.6e-05	6.7e-05	-0.844
Orkney	Denmark	3DT16.SG	YRI.SG	-0.000117	8.1e-05	-1.455		Orkney	Ireland	3DT16.SG	YRI.SG	-0.000164	7.9e-05	-2.074
Wales	Denmark	3DT16.SG	YRI.SG	-6.3e-05	7.6e-05	-0.827		Wales	Ireland	3DT16.SG	YRI.SG	-0.000109	6.8e-05	-1.602
Sweden	Denmark	6DT18.SG	YRI.SG	-0.000107	4e-05	-2.66		Sweden	Ireland	6DT18.SG	YRI.SG	-0.000204	5.9e-05	-3.473
Norway	Denmark	6DT18.SG	YRI.SG	-9.6e-05	4.1e-05	-2.36		Norway	Ireland	6DT18.SG	YRI.SG	-0.000193	5.4e-05	-3.547
Poland	Denmark	6DT18.SG	YRI.SG	-0.000408	8.2e-05	-4.953		Poland	Ireland	6DT18.SG	YRI.SG	-0.000505	9.3e-05	-5.427
Ireland	Denmark	6DT18.SG	YRI.SG	9.6e-05	5.9e-05	1.639		Denmark	Ireland	6DT18.SG	YRI.SG	-9.6e-05	5.9e-05	-1.639
NGermany	Denmark	6DT18.SG	YRI.SG	-0.00013	6.3e-05	-2.052		NGermany	Ireland	6DT18.SG	YRI.SG	-0.000226	7.4e-05	-3.059
Germany	Denmark	6DT18.SG	YRI.SG	-0.000524	4.1e-05	-12.625		Germany	Ireland	6DT18.SG	YRI.SG	-0.00062	5.7e-05	-10.872
Belgium	Denmark	6DT18.SG	YRI.SG	-0.000352	4.5e-05	-7.766		Belgium	Ireland	6DT18.SG	YRI.SG	-0.000448	5.9e-05	-7.55
Netherlands	Denmark	6DT18.SG	YRI.SG	-0.000218	4.4e-05	-4.952		Netherlands	Ireland	6DT18.SG	YRI.SG	-0.000315	5.4e-05	-5.836
England	Denmark	6DT18.SG	YRI.SG	-9.9e-05	4.1e-05	-2.417		England	Ireland	6DT18.SG	YRI.SG	-0.000195	4.1e-05	-4.744
NIreland	Denmark	6DT18.SG	YRI.SG	0.000193	6.8e-05	2.833		NIreland	Ireland	6DT18.SG	YRI.SG	9.7e-05	6.3e-05	1.544
Scotland	Denmark	6DT18.SG	YRI.SG	4.5e-05	7e-05	0.641		Scotland	Ireland	6DT18.SG	YRI.SG	-5.1e-05	6.4e-05	-0.802
Orkney	Denmark	6DT18.SG	YRI.SG	-1.2e-05	8.2e-05	-0.146		Orkney	Ireland	6DT18.SG	YRI.SG	-0.000108	7.7e-05	-1.407
Wales	Denmark	6DT18.SG	YRI.SG	8.3e-05	7.4e-05	1.123		Wales	Ireland	6DT18.SG	YRI.SG	-1.3e-05	6.7e-05	-0.198
Sweden	Denmark	6DT21.SG	YRI.SG	-6.1e-05	3.8e-05	-1.58		Sweden	Ireland	6DT21.SG	YRI.SG	-0.000241	5.8e-05	-4.116
Norway	Denmark	6DT21.SG	YRI.SG	-3.3e-05	3.9e-05	-0.843		Norway	Ireland	6DT21.SG	YRI.SG	-0.000213	5.5e-05	-3.902
Poland	Denmark	6DT21.SG	YRI.SG	-0.000243	8.1e-05	-2.993		Poland	Ireland	6DT21.SG	YRI.SG	-0.000423	9.4e-05	-4.498
Ireland	Denmark	6DT21.SG	YRI.SG	0.00018	6.3e-05	2.865		Denmark	Ireland	6DT21.SG	YRI.SG	-0.00018	6.3e-05	-2.865
NGermany	Denmark	6DT21.SG	YRI.SG	-0.000102	6.2e-05	-1.636		NGermany	Ireland	6DT21.SG	YRI.SG	-0.000282	7.5e-05	-3.767
Germany	Denmark	6DT21.SG	YRI.SG	-0.000436	4e-05	-10.906		Germany	Ireland	6DT21.SG	YRI.SG	-0.000616	5.8e-05	-10.578
Belgium	Denmark	6DT21.SG	YRI.SG	-0.000265	4.5e-05	-5.865		Belgium	Ireland	6DT21.SG	YRI.SG	-0.000445	5.8e-05	-7.666
Netherlands	Denmark	6DT21.SG	YRI.SG	-0.000125	4.4e-05	-2.83		Netherlands	Ireland	6DT21.SG	YRI.SG	-0.000305	5.7e-05	-5.379
England	Denmark	6DT21.SG	YRI.SG	-7.6e-05	4e-05	-1.884		England	Ireland	6DT21.SG	YRI.SG	-0.000256	4.4e-05	-5.781
NIreland	Denmark	6DT21.SG	YRI.SG	0.000203	6.8e-05	2.97		NIreland	Ireland	6DT21.SG	YRI.SG	2.3e-05	6.2e-05	0.37
Scotland	Denmark	6DT21.SG	YRI.SG	0.000128	6.8e-05	1.886		Scotland	Ireland	6DT21.SG	YRI.SG	-5.2e-05	6.5e-05	-0.79
Orkney	Denmark	6DT21.SG	YRI.SG	1e-06	7.8e-05	0.009		Orkney	Ireland	6DT21.SG	YRI.SG	-0.000179	7.6e-05	-2.373
Wales	Denmark	6DT21.SG	YRI.SG	0.000113	7.1e-05	1.594		Wales	Ireland	6DT21.SG	YRI.SG	-6.7e-05	6.4e-05	-1.039
Sweden	Denmark	6DT22.SG	YRI.SG	-3.1e-05	3.9e-05	-0.81		Sweden	Ireland	6DT22.SG	YRI.SG	-0.000269	5.5e-05	-4.927
Norway	Denmark	6DT22.SG	YRI.SG	-3.6e-05	4e-05	-0.915		Norway	Ireland	6DT22.SG	YRI.SG	-0.000274	5.4e-05	-5.116
Poland	Denmark	6DT22.SG	YRI.SG	-0.000168	8.5e-05	-1.983		Poland	Ireland	6DT22.SG	YRI.SG	-0.000405	9.7e-05	-4.2
Ireland	Denmark	6DT22.SG	YRI.SG	0.000238	5.6e-05	4.26		Denmark	Ireland	6DT22.SG	YRI.SG	-0.000238	5.6e-05	-4.26
NGermany	Denmark	6DT22.SG	YRI.SG	1.6e-05	6.1e-05	0.269		NGermany	Ireland	6DT22.SG	YRI.SG	-0.000221	7.2e-05	-3.081
Germany	Denmark	6DT22.SG	YRI.SG	-0.000391	4.2e-05	-9.244		Germany	Ireland	6DT22.SG	YRI.SG	-0.000629	5.3e-05	-11.871
Belgium	Denmark	6DT22.SG	YRI.SG	-0.000208	4.7e-05	-4.407		Belgium	Ireland	6DT22.SG	YRI.SG	-0.000446	5.3e-05	-8.489
Netherlands	Denmark	6DT22.SG	YRI.SG	-4.2e-05	4.3e-05	-0.978		Netherlands	Ireland	6DT22.SG	YRI.SG	-0.00028	5.5e-05	-5.118
England	Denmark	6DT22.SG	YRI.SG	1e-06	3.9e-05	0.014		England	Ireland	6DT22.SG	YRI.SG	-0.000237	4.2e-05	-5.605
NIreland	Denmark	6DT22.SG	YRI.SG	0.000202	6.9e-05	2.915		NIreland	Ireland	6DT22.SG	YRI.SG	-3.6e-05	6.4e-05	-0.565
Scotland	Denmark	6DT22.SG	YRI.SG	0.00014	6.7e-05	2.098		Scotland	Ireland	6DT22.SG	YRI.SG	-9.8e-05	6.4e-05	-1.531
Orkney	Denmark	6DT22.SG	YRI.SG	8.5e-05	7.4e-05	1.157		Orkney	Ireland	6DT22.SG	YRI.SG	-0.000153	7.1e-05	-2.135
Wales	Denmark	6DT22.SG	YRI.SG	0.000225	7.1e-05	3.189		Wales	Ireland	6DT22.SG	YRI.SG	-1.3e-05	6.2e-05	-0.209
Sweden	Denmark	6DT23.SG	YRI.SG	-1.7e-05	3.9e-05	-0.441		Sweden	Ireland	6DT23.SG	YRI.SG	-0.000248	6.2e-05	-3.994
Norway	Denmark	6DT23.SG	YRI.SG	-2.3e-05	4.1e-05	-0.564		Norway	Ireland	6DT23.SG	YRI.SG	-0.000254	6e-05	-4.262
Poland	Denmark	6DT23.SG	YRI.SG	-0.000289	9.2e-05	-3.136		Poland	Ireland	6DT23.SG	YRI.SG	-0.00052	0.000101	-5.168
Ireland	Denmark	6DT23.SG	YRI.SG	0.000231	6.2e-05	3.703		Denmark	Ireland	6DT23.SG	YRI.SG	-0.000231	6.2e-05	-3.703
NGermany	Denmark	6DT23.SG	YRI.SG	-3.1e-05	6.7e-05	-0.469		NGermany	Ireland	6DT23.SG	YRI.SG	-0.000262	7.5e-05	-3.504
Germany	Denmark	6DT23.SG	YRI.SG	-0.000517	4.3e-05	-11.905		Germany	Ireland	6DT23.SG	YRI.SG	-0.000748	5.9e-05	-12.612
Belgium	Denmark	6DT23.SG	YRI.SG	-0.000371	4.9e-05	-7.601		Belgium	Ireland	6DT23.SG	YRI.SG	-0.000602	6e-05	-9.958
Netherlands	Denmark	6DT23.SG	YRI.SG	-0.000162	4.6e-05	-3.486		Netherlands	Ireland	6DT23.SG	YRI.SG	-0.000392	5.9e-05	-6.708
England	Denmark	6DT23.SG	YRI.SG	-7.5e-05	4.1e-05	-1.834		England	Ireland	6DT23.SG	YRI.SG	-0.000306	4.5e-05	-6.787
NIreland	Denmark	6DT23.SG	YRI.SG	0.000171	6.8e-05	2.496		NIreland	Ireland	6DT23.SG	YRI.SG	-6e-05	6.2e-05	-0.97
Scotland	Denmark	6DT23.SG	YRI.SG	0.000111	7.1e-05	1.549		Scotland	Ireland	6DT23.SG	YRI.SG	-0.00012	6.5e-05	-1.857
Orkney	Denmark	6DT23.SG	YRI.SG	9.4e-05	7.8e-05	1.206		Orkney	Ireland	6DT23.SG	YRI.SG	-0.000137	7.4e-05	-1.859
Wales	Denmark	6DT23.SG	YRI.SG	0.000127	7.2e-05	1.757		Wales	Ireland	6DT23.SG	YRI.SG	-0.000104	6.5e-05	-1.583
Sweden	Denmark	6DT3.SG	YRI.SG	-2.9e-05	3.7e-05	-0.783		Sweden	Ireland	6DT3.SG	YRI.SG	-4.2e-05	5.4e-05	-0.774
Norway	Denmark	6DT3.SG	YRI.SG	-8e-06	3.9e-05	-0.195		Norway	Ireland	6DT3.SG	YRI.SG	-2.1e-05	5.2e-05	-0.403
Poland	Denmark	6DT3.SG	YRI.SG	-0.000367	8e-05	-4.585		Poland	Ireland	6DT3.SG	YRI.SG	-0.000381	8.8e-05	-4.303
Ireland	Denmark	6DT3.SG	YRI.SG	1.3e-05	5.6e-05	0.237		Denmark	Ireland	6DT3.SG	YRI.SG	-1.3e-05	5.6e-05	-0.237
NGermany	Denmark	6DT3.SG	YRI.SG	-1.9e-05	6.1e-05	-0.31		NGermany	Ireland	6DT3.SG	YRI.SG	-3.2e-05	7.3e-05	-0.441
Germany	Denmark	6DT3.SG	YRI.SG	-0.000503	3.9e-05	-12.871		Germany	Ireland	6DT3.SG	YRI.SG	-0.000517	5.5e-05	-9.457
Belgium	Denmark	6DT3.SG	YRI.SG	-0.000384	4.4e-05	-8.82		Belgium	Ireland	6DT3.SG	YRI.SG	-0.000397	5.5e-05	-7.196
Netherlands	Denmark	6DT3.SG	YRI.SG	-0.000106	4.2e-05	-2.556		Netherlands	Ireland	6DT3.SG	YRI.SG	-0.00012	5.5e-05	-2.179
England	Denmark	6DT3.SG	YRI.SG	-0.00015	3.7e-05	-4.048		England	Ireland	6DT3.SG	YRI.SG	-0.000164	4.2e-05	-3.933
NIreland	Denmark	6DT3.SG	YRI.SG	2.8e-05	6.6e-05	0.42		NIreland	Ireland	6DT3.SG	YRI.SG	1.4e-05	5.7e-05	0.251
Scotland	Denmark	6DT3.SG	YRI.SG	-4e-06	6.7e-05	-0.062		Scotland	Ireland	6DT3.SG	YRI.SG	-1.8e-05	6.3e-05	-0.279
Orkney	Denmark	6DT3.SG	YRI.SG	-9.6e-05	7.7e-05	-1.243		Orkney	Ireland	6DT3.SG	YRI.SG	-0.000109	7.6e-05	-1.436
Wales	Denmark	6DT3.SG	YRI.SG	-8.4e-05	6.5e-05	-1.283		Wales	Ireland	6DT3.SG	YRI.SG	-9.7e-05	6.1e-05	-1.583
Sweden	Denmark	BUK001	YRI.SG	-8.3e-05	4.2e-05	-1.978		Sweden	Ireland	BUK001	YRI.SG	0.000161	6.2e-05	2.58
Norway	Denmark	BUK001	YRI.SG	-7.9e-05	4.4e-05	-1.783		Norway	Ireland	BUK001	YRI.SG	0.000165	6e-05	2.742
Poland	Denmark	BUK001	YRI.SG	-0.000488	8.8e-05	-5.562		Poland	Ireland	BUK001	YRI.SG	-0.000244	9.8e-05	-2.497
Ireland	Denmark	BUK001	YRI.SG	-0.000244	6.5e-05	-3.776		Denmark	Ireland	BUK001	YRI.SG	0.000244	6.5e-05	3.776
NGermany	Denmark	BUK001	YRI.SG	-0.00015	6.5e-05	-2.301		NGermany	Ireland	BUK001	YRI.SG	9.4e-05	8.1e-05	1.156
Germany	Denmark	BUK001	YRI.SG	-0.000684	4.3e-05	-16.07		Germany	Ireland	BUK001	YRI.SG	-0.00044	5.8e-05	-7.535
Belgium	Denmark	BUK001	YRI.SG	-0.000592	4.7e-05	-12.495		Belgium	Ireland	BUK001	YRI.SG	-0.000348	5.8e-05	-6.027
Netherlands	Denmark	BUK001	YRI.SG	-0.000148	4.7e-05	-3.118		Netherlands	Ireland	BUK001	YRI.SG	9.6e-05	5.9e-05	1.635
England	Denmark	BUK001	YRI.SG	-0.000329	4.2e-05	-7.754		England	Ireland	BUK001	YRI.SG	-8.5e-05	4.8e-05	-1.794
NIreland	Denmark	BUK001	YRI.SG	-0.000264	7.1e-05	-3.698		NIreland	Ireland	BUK001	YRI.SG	-2e-05	6.5e-05	-0.312
Scotland	Denmark	BUK001	YRI.SG	-0.000243	7.7e-05	-3.155		Scotland	Ireland	BUK001	YRI.SG	1e-06	7.1e-05	0.015
Orkney	Denmark	BUK001	YRI.SG	-0.000318	7.9e-05	-4.008		Orkney	Ireland	BUK001	YRI.SG	-7.4e-05	7.8e-05	-0.954
Wales	Denmark	BUK001	YRI.SG	-0.000281	7.8e-05	-3.598		Wales	Ireland	BUK001	YRI.SG	-3.7e-05	7.1e-05	-0.522
Sweden	Denmark	BUK002	YRI.SG	-7e-05	4.3e-05	-1.649		Sweden	Ireland	BUK002	YRI.SG	0.000191	6.4e-05	2.966
Norway	Denmark	BUK002	YRI.SG	-0.000115	4.5e-05	-2.537		Norway	Ireland	BUK002	YRI.SG	0.000147	6e-05	2.434
Poland	Denmark	BUK002	YRI.SG	-0.000548	9.7e-05	-5.633		Poland	Ireland	BUK002	YRI.SG	-0.000287	0.000105	-2.73
Ireland	Denmark	BUK002	YRI.SG	-0.000261	6.5e-05	-3.994		Denmark	Ireland	BUK002	YRI.SG	0.000261	6.5e-05	3.994
NGermany	Denmark	BUK002	YRI.SG	-0.000107	6.6e-05	-1.628		NGermany	Ireland	BUK002	YRI.SG	0.000154	7.9e-05	1.965
Germany	Denmark	BUK002	YRI.SG	-0.000665	4.8e-05	-13.84		Germany	Ireland	BUK002	YRI.SG	-0.000404	6e-05	-6.732
Belgium	Denmark	BUK002	YRI.SG	-0.000519	5.2e-05	-10.035		Belgium	Ireland	BUK002	YRI.SG	-0.000258	6.2e-05	-4.19
Netherlands	Denmark	BUK002	YRI.SG	-0.000222	4.9e-05	-4.565		Netherlands	Ireland	BUK002	YRI.SG	3.9e-05	6.1e-05	0.645
England	Denmark	BUK002	YRI.SG	-0.000238	4.4e-05	-5.413		England	Ireland	BUK002	YRI.SG	2.3e-05	4.8e-05	0.476
NIreland	Denmark	BUK002	YRI.SG	-0.00016	7.5e-05	-2.134		NIreland	Ireland	BUK002	YRI.SG	0.000101	6.6e-05	1.54
Scotland	Denmark	BUK002	YRI.SG	-0.000236	7.9e-05	-2.988		Scotland	Ireland	BUK002	YRI.SG	2.6e-05	7.4e-05	0.346
Orkney	Denmark	BUK002	YRI.SG	-0.000278	7.9e-05	-3.513		Orkney	Ireland	BUK002	YRI.SG	-1.6e-05	7.5e-05	-0.214
Wales	Denmark	BUK002	YRI.SG	-0.000246	7.9e-05	-3.1		Wales	Ireland	BUK002	YRI.SG	1.6e-05	7e-05	0.221
Sweden	Denmark	BUK003	YRI.SG	-5.4e-05	3.9e-05	-1.395		Sweden	Ireland	BUK003	YRI.SG	0.00014	5.7e-05	2.432
Norway	Denmark	BUK003	YRI.SG	-6.9e-05	4.1e-05	-1.664		Norway	Ireland	BUK003	YRI.SG	0.000125	5.7e-05	2.196
Poland	Denmark	BUK003	YRI.SG	-0.000456	9.1e-05	-5.018		Poland	Ireland	BUK003	YRI.SG	-0.000262	0.0001	-2.63
Ireland	Denmark	BUK003	YRI.SG	-0.000193	5.9e-05	-3.281		Denmark	Ireland	BUK003	YRI.SG	0.000193	5.9e-05	3.281
NGermany	Denmark	BUK003	YRI.SG	-4e-05	6.5e-05	-0.619		NGermany	Ireland	BUK003	YRI.SG	0.000153	7.6e-05	2.013
Germany	Denmark	BUK003	YRI.SG	-0.000627	4.2e-05	-15.067		Germany	Ireland	BUK003	YRI.SG	-0.000433	5.5e-05	-7.831
Belgium	Denmark	BUK003	YRI.SG	-0.000496	4.5e-05	-10.929		Belgium	Ireland	BUK003	YRI.SG	-0.000303	5.5e-05	-5.553
Netherlands	Denmark	BUK003	YRI.SG	-0.00015	4.4e-05	-3.416		Netherlands	Ireland	BUK003	YRI.SG	4.4e-05	5.9e-05	0.739
England	Denmark	BUK003	YRI.SG	-0.000229	3.8e-05	-6.001		England	Ireland	BUK003	YRI.SG	-3.5e-05	4.4e-05	-0.805
NIreland	Denmark	BUK003	YRI.SG	-0.000193	6.6e-05	-2.909		NIreland	Ireland	BUK003	YRI.SG	1e-06	6.2e-05	0.009
Scotland	Denmark	BUK003	YRI.SG	-0.000155	7.2e-05	-2.157		Scotland	Ireland	BUK003	YRI.SG	3.8e-05	6.9e-05	0.549
Orkney	Denmark	BUK003	YRI.SG	-0.000257	8e-05	-3.195		Orkney	Ireland	BUK003	YRI.SG	-6.4e-05	7.8e-05	-0.813
Wales	Denmark	BUK003	YRI.SG	-0.000328	6.5e-05	-5.02		Wales	Ireland	BUK003	YRI.SG	-0.000135	6.8e-05	-1.992
Sweden	Denmark	BUK004	YRI.SG	-7e-05	5.4e-05	-1.292		Sweden	Ireland	BUK004	YRI.SG	0.000203	7.5e-05	2.701
Norway	Denmark	BUK004	YRI.SG	-0.000147	5.9e-05	-2.498		Norway	Ireland	BUK004	YRI.SG	0.000126	7.2e-05	1.739
Poland	Denmark	BUK004	YRI.SG	-0.000568	0.00011	-5.143		Poland	Ireland	BUK004	YRI.SG	-0.000295	0.000118	-2.507
Ireland	Denmark	BUK004	YRI.SG	-0.000273	7.7e-05	-3.549		Denmark	Ireland	BUK004	YRI.SG	0.000273	7.7e-05	3.549
NGermany	Denmark	BUK004	YRI.SG	-8.2e-05	8.3e-05	-0.981		NGermany	Ireland	BUK004	YRI.SG	0.000191	9.4e-05	2.032
Germany	Denmark	BUK004	YRI.SG	-0.000611	5.6e-05	-10.926		Germany	Ireland	BUK004	YRI.SG	-0.000338	7e-05	-4.812
Belgium	Denmark	BUK004	YRI.SG	-0.000544	6e-05	-9.058		Belgium	Ireland	BUK004	YRI.SG	-0.000271	7e-05	-3.866
Netherlands	Denmark	BUK004	YRI.SG	-0.000223	5.7e-05	-3.934		Netherlands	Ireland	BUK004	YRI.SG	5e-05	7.6e-05	0.654
England	Denmark	BUK004	YRI.SG	-0.000281	5.3e-05	-5.321		England	Ireland	BUK004	YRI.SG	-8e-06	6e-05	-0.139
NIreland	Denmark	BUK004	YRI.SG	-0.000226	8.8e-05	-2.567		NIreland	Ireland	BUK004	YRI.SG	4.7e-05	8e-05	0.587
Scotland	Denmark	BUK004	YRI.SG	-0.000236	9.2e-05	-2.558		Scotland	Ireland	BUK004	YRI.SG	3.7e-05	8.6e-05	0.428
Orkney	Denmark	BUK004	YRI.SG	-0.000328	0.000103	-3.19		Orkney	Ireland	BUK004	YRI.SG	-5.5e-05	0.000102	-0.537
Wales	Denmark	BUK004	YRI.SG	-0.000308	9.2e-05	-3.351		Wales	Ireland	BUK004	YRI.SG	-3.5e-05	8.9e-05	-0.395
Sweden	Denmark	BUK005	YRI.SG	-8.3e-05	4.1e-05	-2.011		Sweden	Ireland	BUK005	YRI.SG	0.000193	6.3e-05	3.07
Norway	Denmark	BUK005	YRI.SG	-9.9e-05	4.1e-05	-2.396		Norway	Ireland	BUK005	YRI.SG	0.000178	5.8e-05	3.064
Poland	Denmark	BUK005	YRI.SG	-0.000554	8.9e-05	-6.244		Poland	Ireland	BUK005	YRI.SG	-0.000277	9.9e-05	-2.8
Ireland	Denmark	BUK005	YRI.SG	-0.000276	6e-05	-4.575		Denmark	Ireland	BUK005	YRI.SG	0.000276	6e-05	4.575
NGermany	Denmark	BUK005	YRI.SG	-0.0001	6.4e-05	-1.567		NGermany	Ireland	BUK005	YRI.SG	0.000177	7.4e-05	2.37
Germany	Denmark	BUK005	YRI.SG	-0.0007	4.1e-05	-17.062		Germany	Ireland	BUK005	YRI.SG	-0.000423	5.6e-05	-7.613
Belgium	Denmark	BUK005	YRI.SG	-0.000583	4.6e-05	-12.607		Belgium	Ireland	BUK005	YRI.SG	-0.000307	5.6e-05	-5.45
Netherlands	Denmark	BUK005	YRI.SG	-0.000164	4.4e-05	-3.761		Netherlands	Ireland	BUK005	YRI.SG	0.000113	5.7e-05	1.976
England	Denmark	BUK005	YRI.SG	-0.000323	3.9e-05	-8.28		England	Ireland	BUK005	YRI.SG	-4.7e-05	4.5e-05	-1.038
NIreland	Denmark	BUK005	YRI.SG	-0.000273	7e-05	-3.888		NIreland	Ireland	BUK005	YRI.SG	3e-06	5.7e-05	0.059
Scotland	Denmark	BUK005	YRI.SG	-0.000256	6.4e-05	-3.985		Scotland	Ireland	BUK005	YRI.SG	2e-05	6.3e-05	0.316
Orkney	Denmark	BUK005	YRI.SG	-0.000326	7.8e-05	-4.199		Orkney	Ireland	BUK005	YRI.SG	-5e-05	7.3e-05	-0.679
Wales	Denmark	BUK005	YRI.SG	-0.000396	7e-05	-5.689		Wales	Ireland	BUK005	YRI.SG	-0.00012	6.2e-05	-1.94
Sweden	Denmark	BUK006	YRI.SG	-5.6e-05	4.6e-05	-1.221		Sweden	Ireland	BUK006	YRI.SG	0.000225	6.4e-05	3.5
Norway	Denmark	BUK006	YRI.SG	-8.2e-05	4.7e-05	-1.734		Norway	Ireland	BUK006	YRI.SG	0.000198	6.3e-05	3.131
Poland	Denmark	BUK006	YRI.SG	-0.000481	9.6e-05	-5.013		Poland	Ireland	BUK006	YRI.SG	-0.0002	0.000102	-1.965
Ireland	Denmark	BUK006	YRI.SG	-0.00028	6.3e-05	-4.457		Denmark	Ireland	BUK006	YRI.SG	0.00028	6.3e-05	4.457
NGermany	Denmark	BUK006	YRI.SG	-0.000132	6.8e-05	-1.941		NGermany	Ireland	BUK006	YRI.SG	0.000148	8.3e-05	1.798
Germany	Denmark	BUK006	YRI.SG	-0.000672	4.9e-05	-13.648		Germany	Ireland	BUK006	YRI.SG	-0.000391	6e-05	-6.521
Belgium	Denmark	BUK006	YRI.SG	-0.000511	5.2e-05	-9.875		Belgium	Ireland	BUK006	YRI.SG	-0.00023	5.9e-05	-3.914
Netherlands	Denmark	BUK006	YRI.SG	-0.000178	5e-05	-3.538		Netherlands	Ireland	BUK006	YRI.SG	0.000102	6.2e-05	1.655
England	Denmark	BUK006	YRI.SG	-0.000261	4.6e-05	-5.722		England	Ireland	BUK006	YRI.SG	2e-05	4.8e-05	0.41
NIreland	Denmark	BUK006	YRI.SG	-0.000283	7.8e-05	-3.605		NIreland	Ireland	BUK006	YRI.SG	-2e-06	6.9e-05	-0.035
Scotland	Denmark	BUK006	YRI.SG	-0.000257	8e-05	-3.2		Scotland	Ireland	BUK006	YRI.SG	2.3e-05	7.5e-05	0.311
Orkney	Denmark	BUK006	YRI.SG	-0.000522	8.8e-05	-5.958		Orkney	Ireland	BUK006	YRI.SG	-0.000241	8.3e-05	-2.9
Wales	Denmark	BUK006	YRI.SG	-0.000334	8.3e-05	-4.019		Wales	Ireland	BUK006	YRI.SG	-5.3e-05	7.2e-05	-0.738
Sweden	Denmark	BUK007	YRI.SG	-6.8e-05	4.4e-05	-1.545		Sweden	Ireland	BUK007	YRI.SG	0.000119	6.7e-05	1.768
Norway	Denmark	BUK007	YRI.SG	-8.7e-05	4.5e-05	-1.943		Norway	Ireland	BUK007	YRI.SG	0.0001	6.3e-05	1.587
Poland	Denmark	BUK007	YRI.SG	-0.000432	9.4e-05	-4.579		Poland	Ireland	BUK007	YRI.SG	-0.000245	0.000104	-2.369
Ireland	Denmark	BUK007	YRI.SG	-0.000187	6.8e-05	-2.734		Denmark	Ireland	BUK007	YRI.SG	0.000187	6.8e-05	2.734
NGermany	Denmark	BUK007	YRI.SG	-4e-05	7.1e-05	-0.56		NGermany	Ireland	BUK007	YRI.SG	0.000147	8.6e-05	1.706
Germany	Denmark	BUK007	YRI.SG	-0.000666	4.7e-05	-14.2		Germany	Ireland	BUK007	YRI.SG	-0.000479	6.2e-05	-7.729
Belgium	Denmark	BUK007	YRI.SG	-0.000502	5.3e-05	-9.424		Belgium	Ireland	BUK007	YRI.SG	-0.000315	6e-05	-5.213
Netherlands	Denmark	BUK007	YRI.SG	-0.000191	4.9e-05	-3.86		Netherlands	Ireland	BUK007	YRI.SG	-4e-06	6.4e-05	-0.063
England	Denmark	BUK007	YRI.SG	-0.00028	4.4e-05	-6.339		England	Ireland	BUK007	YRI.SG	-9.3e-05	4.8e-05	-1.928
NIreland	Denmark	BUK007	YRI.SG	-0.000236	7.9e-05	-2.999		NIreland	Ireland	BUK007	YRI.SG	-4.9e-05	6.8e-05	-0.721
Scotland	Denmark	BUK007	YRI.SG	-0.000184	7.7e-05	-2.385		Scotland	Ireland	BUK007	YRI.SG	3e-06	7.1e-05	0.039
Orkney	Denmark	BUK007	YRI.SG	-0.000286	8.8e-05	-3.255		Orkney	Ireland	BUK007	YRI.SG	-0.0001	8.8e-05	-1.125
Wales	Denmark	BUK007	YRI.SG	-0.000223	8.1e-05	-2.76		Wales	Ireland	BUK007	YRI.SG	-3.6e-05	7.4e-05	-0.488
Sweden	Denmark	BUK008	YRI.SG	-8.8e-05	4.2e-05	-2.096		Sweden	Ireland	BUK008	YRI.SG	0.00024	6.3e-05	3.788
Norway	Denmark	BUK008	YRI.SG	-0.000122	4.2e-05	-2.882		Norway	Ireland	BUK008	YRI.SG	0.000205	6.2e-05	3.324
Poland	Denmark	BUK008	YRI.SG	-0.000598	9.6e-05	-6.203		Poland	Ireland	BUK008	YRI.SG	-0.000271	0.000101	-2.691
Ireland	Denmark	BUK008	YRI.SG	-0.000327	6.5e-05	-5.005		Denmark	Ireland	BUK008	YRI.SG	0.000327	6.5e-05	5.005
NGermany	Denmark	BUK008	YRI.SG	-6.4e-05	7e-05	-0.916		NGermany	Ireland	BUK008	YRI.SG	0.000263	8.5e-05	3.097
Germany	Denmark	BUK008	YRI.SG	-0.000768	4.8e-05	-15.854		Germany	Ireland	BUK008	YRI.SG	-0.000441	5.9e-05	-7.409
Belgium	Denmark	BUK008	YRI.SG	-0.000659	5.2e-05	-12.768		Belgium	Ireland	BUK008	YRI.SG	-0.000331	6e-05	-5.527
Netherlands	Denmark	BUK008	YRI.SG	-0.000197	4.8e-05	-4.077		Netherlands	Ireland	BUK008	YRI.SG	0.00013	6.2e-05	2.116
England	Denmark	BUK008	YRI.SG	-0.000372	4.3e-05	-8.575		England	Ireland	BUK008	YRI.SG	-4.4e-05	4.9e-05	-0.909
NIreland	Denmark	BUK008	YRI.SG	-0.00035	7e-05	-4.983		NIreland	Ireland	BUK008	YRI.SG	-2.2e-05	6.4e-05	-0.352
Scotland	Denmark	BUK008	YRI.SG	-0.000218	7.8e-05	-2.793		Scotland	Ireland	BUK008	YRI.SG	0.00011	7.4e-05	1.479
Orkney	Denmark	BUK008	YRI.SG	-0.000361	8.5e-05	-4.25		Orkney	Ireland	BUK008	YRI.SG	-3.3e-05	8.2e-05	-0.405
Wales	Denmark	BUK008	YRI.SG	-0.000386	7.5e-05	-5.184		Wales	Ireland	BUK008	YRI.SG	-5.9e-05	6.9e-05	-0.856
Sweden	Denmark	BUK009	YRI.SG	-0.000113	3.9e-05	-2.877		Sweden	Ireland	BUK009	YRI.SG	0.000156	5.8e-05	2.677
Norway	Denmark	BUK009	YRI.SG	-0.000135	4.2e-05	-3.235		Norway	Ireland	BUK009	YRI.SG	0.000133	5.6e-05	2.361
Poland	Denmark	BUK009	YRI.SG	-0.000481	8.6e-05	-5.567		Poland	Ireland	BUK009	YRI.SG	-0.000213	9.4e-05	-2.27
Ireland	Denmark	BUK009	YRI.SG	-0.000268	6.1e-05	-4.385		Denmark	Ireland	BUK009	YRI.SG	0.000268	6.1e-05	4.385
NGermany	Denmark	BUK009	YRI.SG	-0.000183	6.6e-05	-2.778		NGermany	Ireland	BUK009	YRI.SG	8.6e-05	7.6e-05	1.125
Germany	Denmark	BUK009	YRI.SG	-0.000727	4.2e-05	-17.389		Germany	Ireland	BUK009	YRI.SG	-0.000459	5.5e-05	-8.353
Belgium	Denmark	BUK009	YRI.SG	-0.000592	4.7e-05	-12.69		Belgium	Ireland	BUK009	YRI.SG	-0.000324	5.4e-05	-5.991
Netherlands	Denmark	BUK009	YRI.SG	-0.000292	4.3e-05	-6.81		Netherlands	Ireland	BUK009	YRI.SG	-2.3e-05	5.6e-05	-0.414
England	Denmark	BUK009	YRI.SG	-0.000352	4.2e-05	-8.412		England	Ireland	BUK009	YRI.SG	-8.4e-05	4.3e-05	-1.944
NIreland	Denmark	BUK009	YRI.SG	-0.000261	6.8e-05	-3.84		NIreland	Ireland	BUK009	YRI.SG	7e-06	6.1e-05	0.119
Scotland	Denmark	BUK009	YRI.SG	-0.000284	7e-05	-4.038		Scotland	Ireland	BUK009	YRI.SG	-1.6e-05	6.6e-05	-0.238
Orkney	Denmark	BUK009	YRI.SG	-0.000297	7.7e-05	-3.845		Orkney	Ireland	BUK009	YRI.SG	-2.9e-05	7e-05	-0.416
Wales	Denmark	BUK009	YRI.SG	-0.000397	7.1e-05	-5.626		Wales	Ireland	BUK009	YRI.SG	-0.000129	6.4e-05	-2.016
Sweden	Denmark	BUK010	YRI.SG	-3.1e-05	3.9e-05	-0.795		Sweden	Ireland	BUK010	YRI.SG	0.000305	6e-05	5.053
Norway	Denmark	BUK010	YRI.SG	-0.000134	4.1e-05	-3.23		Norway	Ireland	BUK010	YRI.SG	0.000203	5.6e-05	3.628
Poland	Denmark	BUK010	YRI.SG	-0.000499	9.1e-05	-5.487		Poland	Ireland	BUK010	YRI.SG	-0.000163	9.6e-05	-1.694
Ireland	Denmark	BUK010	YRI.SG	-0.000336	6.1e-05	-5.501		Denmark	Ireland	BUK010	YRI.SG	0.000336	6.1e-05	5.501
NGermany	Denmark	BUK010	YRI.SG	-0.000157	6.6e-05	-2.371		NGermany	Ireland	BUK010	YRI.SG	0.000179	7.7e-05	2.324
Germany	Denmark	BUK010	YRI.SG	-0.000711	4.1e-05	-17.156		Germany	Ireland	BUK010	YRI.SG	-0.000375	5.5e-05	-6.85
Belgium	Denmark	BUK010	YRI.SG	-0.000551	4.7e-05	-11.746		Belgium	Ireland	BUK010	YRI.SG	-0.000214	5.9e-05	-3.653
Netherlands	Denmark	BUK010	YRI.SG	-0.000168	4.4e-05	-3.802		Netherlands	Ireland	BUK010	YRI.SG	0.000168	5.8e-05	2.919
England	Denmark	BUK010	YRI.SG	-0.000323	4e-05	-8.141		England	Ireland	BUK010	YRI.SG	1.4e-05	4.5e-05	0.303
NIreland	Denmark	BUK010	YRI.SG	-0.000199	6.7e-05	-2.981		NIreland	Ireland	BUK010	YRI.SG	0.000137	6.1e-05	2.238
Scotland	Denmark	BUK010	YRI.SG	-0.000243	7.1e-05	-3.413		Scotland	Ireland	BUK010	YRI.SG	9.4e-05	6.7e-05	1.4
Orkney	Denmark	BUK010	YRI.SG	-0.00032	8.2e-05	-3.918		Orkney	Ireland	BUK010	YRI.SG	1.6e-05	7.9e-05	0.202
Wales	Denmark	BUK010	YRI.SG	-0.000432	7.2e-05	-5.966		Wales	Ireland	BUK010	YRI.SG	-9.5e-05	6.9e-05	-1.376
Sweden	Denmark	BUK011	YRI.SG	-0.000101	4.2e-05	-2.385		Sweden	Ireland	BUK011	YRI.SG	0.000136	6.3e-05	2.142
Norway	Denmark	BUK011	YRI.SG	-0.000131	4.3e-05	-3.02		Norway	Ireland	BUK011	YRI.SG	0.000106	6.1e-05	1.732
Poland	Denmark	BUK011	YRI.SG	-0.000416	9.9e-05	-4.18		Poland	Ireland	BUK011	YRI.SG	-0.000179	0.000106	-1.687
Ireland	Denmark	BUK011	YRI.SG	-0.000237	6.3e-05	-3.737		Denmark	Ireland	BUK011	YRI.SG	0.000237	6.3e-05	3.737
NGermany	Denmark	BUK011	YRI.SG	-5.3e-05	6.7e-05	-0.795		NGermany	Ireland	BUK011	YRI.SG	0.000184	8.1e-05	2.258
Germany	Denmark	BUK011	YRI.SG	-0.000563	4.7e-05	-12.053		Germany	Ireland	BUK011	YRI.SG	-0.000326	5.9e-05	-5.533
Belgium	Denmark	BUK011	YRI.SG	-0.000418	4.9e-05	-8.484		Belgium	Ireland	BUK011	YRI.SG	-0.000181	6e-05	-3.02
Netherlands	Denmark	BUK011	YRI.SG	-0.000177	4.7e-05	-3.801		Netherlands	Ireland	BUK011	YRI.SG	6e-05	6.3e-05	0.947
England	Denmark	BUK011	YRI.SG	-0.000269	4.2e-05	-6.395		England	Ireland	BUK011	YRI.SG	-3.3e-05	4.7e-05	-0.695
NIreland	Denmark	BUK011	YRI.SG	-0.000185	7.2e-05	-2.556		NIreland	Ireland	BUK011	YRI.SG	5.2e-05	6.3e-05	0.817
Scotland	Denmark	BUK011	YRI.SG	-0.000185	7.7e-05	-2.398		Scotland	Ireland	BUK011	YRI.SG	5.2e-05	7.1e-05	0.733
Orkney	Denmark	BUK011	YRI.SG	-9.6e-05	8.1e-05	-1.179		Orkney	Ireland	BUK011	YRI.SG	0.000141	8.1e-05	1.735
Wales	Denmark	BUK011	YRI.SG	-0.000239	7.6e-05	-3.147		Wales	Ireland	BUK011	YRI.SG	-2e-06	7.1e-05	-0.032
Sweden	Denmark	BUK012	YRI.SG	-0.000129	4.8e-05	-2.684		Sweden	Ireland	BUK012	YRI.SG	-0.000136	7.1e-05	-1.914
Norway	Denmark	BUK012	YRI.SG	-0.000116	5.2e-05	-2.238		Norway	Ireland	BUK012	YRI.SG	-0.000122	6.9e-05	-1.768
Poland	Denmark	BUK012	YRI.SG	-0.000378	0.00011	-3.429		Poland	Ireland	BUK012	YRI.SG	-0.000385	0.000118	-3.249
Ireland	Denmark	BUK012	YRI.SG	7e-06	7.3e-05	0.09		Denmark	Ireland	BUK012	YRI.SG	-7e-06	7.3e-05	-0.09
NGermany	Denmark	BUK012	YRI.SG	2.5e-05	7.7e-05	0.32		NGermany	Ireland	BUK012	YRI.SG	1.8e-05	9.3e-05	0.193
Germany	Denmark	BUK012	YRI.SG	-0.000658	5.3e-05	-12.408		Germany	Ireland	BUK012	YRI.SG	-0.000665	6.9e-05	-9.691
Belgium	Denmark	BUK012	YRI.SG	-0.000453	5.8e-05	-7.83		Belgium	Ireland	BUK012	YRI.SG	-0.000459	6.7e-05	-6.844
Netherlands	Denmark	BUK012	YRI.SG	-0.00012	5.8e-05	-2.057		Netherlands	Ireland	BUK012	YRI.SG	-0.000126	7.2e-05	-1.748
England	Denmark	BUK012	YRI.SG	-0.000171	5.1e-05	-3.356		England	Ireland	BUK012	YRI.SG	-0.000178	5.6e-05	-3.166
NIreland	Denmark	BUK012	YRI.SG	0.000103	8.7e-05	1.189		NIreland	Ireland	BUK012	YRI.SG	9.6e-05	7.9e-05	1.221
Scotland	Denmark	BUK012	YRI.SG	-8.2e-05	8.9e-05	-0.915		Scotland	Ireland	BUK012	YRI.SG	-8.8e-05	8.3e-05	-1.066
Orkney	Denmark	BUK012	YRI.SG	-0.000145	9.5e-05	-1.529		Orkney	Ireland	BUK012	YRI.SG	-0.000151	9.2e-05	-1.643
Wales	Denmark	BUK012	YRI.SG	-0.000143	8.6e-05	-1.654		Wales	Ireland	BUK012	YRI.SG	-0.000149	8.2e-05	-1.824
Sweden	Denmark	BUK013	YRI.SG	-0.000586	0.000438	-1.339		Sweden	Ireland	BUK013	YRI.SG	0.000789	0.000629	1.255
Norway	Denmark	BUK013	YRI.SG	-0.000895	0.000453	-1.975		Norway	Ireland	BUK013	YRI.SG	0.00048	0.000561	0.855
Poland	Denmark	BUK013	YRI.SG	0.000158	0.000908	0.174		Poland	Ireland	BUK013	YRI.SG	0.001533	0.000941	1.629
Ireland	Denmark	BUK013	YRI.SG	-0.001375	0.000624	-2.205		Denmark	Ireland	BUK013	YRI.SG	0.001375	0.000624	2.205
NGermany	Denmark	BUK013	YRI.SG	0.000552	0.000656	0.842		NGermany	Ireland	BUK013	YRI.SG	0.001927	0.000771	2.501
Germany	Denmark	BUK013	YRI.SG	-0.000979	0.000404	-2.422		Germany	Ireland	BUK013	YRI.SG	0.000396	0.000555	0.712
Belgium	Denmark	BUK013	YRI.SG	-0.00116	0.000452	-2.565		Belgium	Ireland	BUK013	YRI.SG	0.000214	0.000501	0.428
Netherlands	Denmark	BUK013	YRI.SG	-0.000819	0.000434	-1.888		Netherlands	Ireland	BUK013	YRI.SG	0.000556	0.000573	0.971
England	Denmark	BUK013	YRI.SG	-0.001243	0.0004	-3.111		England	Ireland	BUK013	YRI.SG	0.000132	0.000449	0.293
NIreland	Denmark	BUK013	YRI.SG	-0.001187	0.000699	-1.699		NIreland	Ireland	BUK013	YRI.SG	0.000188	0.000607	0.31
Scotland	Denmark	BUK013	YRI.SG	-0.001164	0.000729	-1.595		Scotland	Ireland	BUK013	YRI.SG	0.000211	0.000653	0.323
Orkney	Denmark	BUK013	YRI.SG	-0.000673	0.000841	-0.801		Orkney	Ireland	BUK013	YRI.SG	0.000702	0.000817	0.859
Wales	Denmark	BUK013	YRI.SG	-0.002339	0.000751	-3.113		Wales	Ireland	BUK013	YRI.SG	-0.000964	0.000651	-1.481
Sweden	Denmark	BUK014	YRI.SG	-0.000122	6.2e-05	-1.963		Sweden	Ireland	BUK014	YRI.SG	0.000188	9.4e-05	1.99
Norway	Denmark	BUK014	YRI.SG	-0.000179	6.7e-05	-2.662		Norway	Ireland	BUK014	YRI.SG	0.00013	8.9e-05	1.459
Poland	Denmark	BUK014	YRI.SG	-0.000555	0.000133	-4.174		Poland	Ireland	BUK014	YRI.SG	-0.000245	0.000148	-1.664
Ireland	Denmark	BUK014	YRI.SG	-0.000309	9.3e-05	-3.33		Denmark	Ireland	BUK014	YRI.SG	0.000309	9.3e-05	3.33
NGermany	Denmark	BUK014	YRI.SG	-0.00015	0.000103	-1.458		NGermany	Ireland	BUK014	YRI.SG	0.000159	0.000123	1.293
Germany	Denmark	BUK014	YRI.SG	-0.000695	6.5e-05	-10.641		Germany	Ireland	BUK014	YRI.SG	-0.000386	8.5e-05	-4.555
Belgium	Denmark	BUK014	YRI.SG	-0.000552	7.4e-05	-7.426		Belgium	Ireland	BUK014	YRI.SG	-0.000242	8.7e-05	-2.787
Netherlands	Denmark	BUK014	YRI.SG	-0.00019	7.6e-05	-2.497		Netherlands	Ireland	BUK014	YRI.SG	0.00012	9.2e-05	1.301
England	Denmark	BUK014	YRI.SG	-0.000349	6.2e-05	-5.591		England	Ireland	BUK014	YRI.SG	-4e-05	7.1e-05	-0.564
NIreland	Denmark	BUK014	YRI.SG	-0.000311	0.000108	-2.89		NIreland	Ireland	BUK014	YRI.SG	-2e-06	9.4e-05	-0.018
Scotland	Denmark	BUK014	YRI.SG	-0.000238	0.000115	-2.077		Scotland	Ireland	BUK014	YRI.SG	7.1e-05	0.000107	0.667
Orkney	Denmark	BUK014	YRI.SG	-0.000337	0.000127	-2.654		Orkney	Ireland	BUK014	YRI.SG	-2.7e-05	0.000122	-0.224
Wales	Denmark	BUK014	YRI.SG	-0.000432	0.000113	-3.82		Wales	Ireland	BUK014	YRI.SG	-0.000123	0.000103	-1.189
Sweden	Denmark	BUK015	YRI.SG	-2.7e-05	6.4e-05	-0.421		Sweden	Ireland	BUK015	YRI.SG	0.000233	9.9e-05	2.358
Norway	Denmark	BUK015	YRI.SG	-0.000128	6.8e-05	-1.876		Norway	Ireland	BUK015	YRI.SG	0.000132	9.4e-05	1.401
Poland	Denmark	BUK015	YRI.SG	-0.000454	0.000135	-3.356		Poland	Ireland	BUK015	YRI.SG	-0.000193	0.000154	-1.258
Ireland	Denmark	BUK015	YRI.SG	-0.00026	0.0001	-2.596		Denmark	Ireland	BUK015	YRI.SG	0.00026	0.0001	2.596
NGermany	Denmark	BUK015	YRI.SG	-0.000142	0.000103	-1.377		NGermany	Ireland	BUK015	YRI.SG	0.000118	0.000122	0.963
Germany	Denmark	BUK015	YRI.SG	-0.000622	6.6e-05	-9.382		Germany	Ireland	BUK015	YRI.SG	-0.000362	9.3e-05	-3.912
Belgium	Denmark	BUK015	YRI.SG	-0.000516	7.3e-05	-7.04		Belgium	Ireland	BUK015	YRI.SG	-0.000256	9.4e-05	-2.729
Netherlands	Denmark	BUK015	YRI.SG	-8.7e-05	7.4e-05	-1.179		Netherlands	Ireland	BUK015	YRI.SG	0.000174	9.4e-05	1.852
England	Denmark	BUK015	YRI.SG	-0.000287	6.5e-05	-4.422		England	Ireland	BUK015	YRI.SG	-2.6e-05	7.5e-05	-0.348
NIreland	Denmark	BUK015	YRI.SG	-0.000225	0.000112	-2.016		NIreland	Ireland	BUK015	YRI.SG	3.5e-05	0.000102	0.347
Scotland	Denmark	BUK015	YRI.SG	-0.000142	0.000123	-1.158		Scotland	Ireland	BUK015	YRI.SG	0.000118	0.000113	1.048
Orkney	Denmark	BUK015	YRI.SG	-0.000131	0.000131	-1.001		Orkney	Ireland	BUK015	YRI.SG	0.000129	0.000132	0.978
Wales	Denmark	BUK015	YRI.SG	-0.000339	0.000115	-2.942		Wales	Ireland	BUK015	YRI.SG	-7.9e-05	0.000107	-0.735
Sweden	Denmark	BUK016	YRI.SG	-3.2e-05	4e-05	-0.806		Sweden	Ireland	BUK016	YRI.SG	3.2e-05	6e-05	0.536
Norway	Denmark	BUK016	YRI.SG	-6e-05	4.3e-05	-1.406		Norway	Ireland	BUK016	YRI.SG	5e-06	5.9e-05	0.078
Poland	Denmark	BUK016	YRI.SG	-0.000511	9e-05	-5.662		Poland	Ireland	BUK016	YRI.SG	-0.000446	9.9e-05	-4.495
Ireland	Denmark	BUK016	YRI.SG	-6.5e-05	6.1e-05	-1.058		Denmark	Ireland	BUK016	YRI.SG	6.5e-05	6.1e-05	1.058
NGermany	Denmark	BUK016	YRI.SG	-5.1e-05	6.6e-05	-0.769		NGermany	Ireland	BUK016	YRI.SG	1.4e-05	7.9e-05	0.174
Germany	Denmark	BUK016	YRI.SG	-0.000604	4.1e-05	-14.835		Germany	Ireland	BUK016	YRI.SG	-0.00054	5.5e-05	-9.8
Belgium	Denmark	BUK016	YRI.SG	-0.000491	4.6e-05	-10.606		Belgium	Ireland	BUK016	YRI.SG	-0.000427	5.7e-05	-7.535
Netherlands	Denmark	BUK016	YRI.SG	-0.000166	4.6e-05	-3.622		Netherlands	Ireland	BUK016	YRI.SG	-0.000102	5.9e-05	-1.715
England	Denmark	BUK016	YRI.SG	-0.000181	4e-05	-4.527		England	Ireland	BUK016	YRI.SG	-0.000116	4.6e-05	-2.537
NIreland	Denmark	BUK016	YRI.SG	-8.2e-05	6.8e-05	-1.204		NIreland	Ireland	BUK016	YRI.SG	-1.8e-05	6.6e-05	-0.266
Scotland	Denmark	BUK016	YRI.SG	-7.9e-05	7.3e-05	-1.09		Scotland	Ireland	BUK016	YRI.SG	-1.5e-05	7.2e-05	-0.201
Orkney	Denmark	BUK016	YRI.SG	-0.000275	7.9e-05	-3.486		Orkney	Ireland	BUK016	YRI.SG	-0.000211	7.4e-05	-2.846
Wales	Denmark	BUK016	YRI.SG	-0.00011	7.8e-05	-1.412		Wales	Ireland	BUK016	YRI.SG	-4.6e-05	7.3e-05	-0.621
Sweden	Denmark	BUK017	YRI.SG	-9.3e-05	5e-05	-1.848		Sweden	Ireland	BUK017	YRI.SG	0.000172	7.7e-05	2.227
Norway	Denmark	BUK017	YRI.SG	-7.6e-05	5e-05	-1.511		Norway	Ireland	BUK017	YRI.SG	0.000189	7.2e-05	2.611
Poland	Denmark	BUK017	YRI.SG	-0.000635	0.000115	-5.527		Poland	Ireland	BUK017	YRI.SG	-0.00037	0.000125	-2.952
Ireland	Denmark	BUK017	YRI.SG	-0.000265	7.4e-05	-3.584		Denmark	Ireland	BUK017	YRI.SG	0.000265	7.4e-05	3.584
NGermany	Denmark	BUK017	YRI.SG	-4.8e-05	8.4e-05	-0.57		NGermany	Ireland	BUK017	YRI.SG	0.000218	9.8e-05	2.23
Germany	Denmark	BUK017	YRI.SG	-0.000713	5.3e-05	-13.43		Germany	Ireland	BUK017	YRI.SG	-0.000448	7e-05	-6.416
Belgium	Denmark	BUK017	YRI.SG	-0.000586	5.9e-05	-9.949		Belgium	Ireland	BUK017	YRI.SG	-0.00032	7e-05	-4.569
Netherlands	Denmark	BUK017	YRI.SG	-0.000156	5.8e-05	-2.69		Netherlands	Ireland	BUK017	YRI.SG	0.00011	7.6e-05	1.448
England	Denmark	BUK017	YRI.SG	-0.000322	5.1e-05	-6.351		England	Ireland	BUK017	YRI.SG	-5.6e-05	5.6e-05	-1
NIreland	Denmark	BUK017	YRI.SG	-0.000331	8.6e-05	-3.843		NIreland	Ireland	BUK017	YRI.SG	-6.6e-05	7.7e-05	-0.849
Scotland	Denmark	BUK017	YRI.SG	-0.000222	9.2e-05	-2.422		Scotland	Ireland	BUK017	YRI.SG	4.3e-05	8.4e-05	0.517
Orkney	Denmark	BUK017	YRI.SG	-0.000264	0.000102	-2.589		Orkney	Ireland	BUK017	YRI.SG	2e-06	9.9e-05	0.015
Wales	Denmark	BUK017	YRI.SG	-0.000414	9.3e-05	-4.474		Wales	Ireland	BUK017	YRI.SG	-0.000148	8.6e-05	-1.729
Sweden	Denmark	BUK018	YRI.SG	-9e-06	3.9e-05	-0.221		Sweden	Ireland	BUK018	YRI.SG	0.000209	5.7e-05	3.673
Norway	Denmark	BUK018	YRI.SG	-3.8e-05	4.1e-05	-0.932		Norway	Ireland	BUK018	YRI.SG	0.000179	5.3e-05	3.354
Poland	Denmark	BUK018	YRI.SG	-0.000408	8.7e-05	-4.707		Poland	Ireland	BUK018	YRI.SG	-0.000191	9e-05	-2.11
Ireland	Denmark	BUK018	YRI.SG	-0.000217	5.9e-05	-3.659		Denmark	Ireland	BUK018	YRI.SG	0.000217	5.9e-05	3.659
NGermany	Denmark	BUK018	YRI.SG	-5.6e-05	6e-05	-0.94		NGermany	Ireland	BUK018	YRI.SG	0.000161	6.9e-05	2.317
Germany	Denmark	BUK018	YRI.SG	-0.000623	4.1e-05	-15.335		Germany	Ireland	BUK018	YRI.SG	-0.000405	5.2e-05	-7.823
Belgium	Denmark	BUK018	YRI.SG	-0.000539	4.5e-05	-12.029		Belgium	Ireland	BUK018	YRI.SG	-0.000322	5.3e-05	-6.025
Netherlands	Denmark	BUK018	YRI.SG	-0.000225	4.2e-05	-5.358		Netherlands	Ireland	BUK018	YRI.SG	-8e-06	5.3e-05	-0.149
England	Denmark	BUK018	YRI.SG	-0.000303	4e-05	-7.532		England	Ireland	BUK018	YRI.SG	-8.6e-05	4.3e-05	-2.01
NIreland	Denmark	BUK018	YRI.SG	-0.00015	6.7e-05	-2.25		NIreland	Ireland	BUK018	YRI.SG	6.7e-05	5.5e-05	1.228
Scotland	Denmark	BUK018	YRI.SG	-0.000161	7.1e-05	-2.263		Scotland	Ireland	BUK018	YRI.SG	5.6e-05	6.9e-05	0.804
Orkney	Denmark	BUK018	YRI.SG	-0.000309	7.9e-05	-3.937		Orkney	Ireland	BUK018	YRI.SG	-9.2e-05	7.2e-05	-1.27
Wales	Denmark	BUK018	YRI.SG	-0.000289	7.3e-05	-3.971		Wales	Ireland	BUK018	YRI.SG	-7.2e-05	6.3e-05	-1.147
Sweden	Denmark	BUK019	YRI.SG	-7e-05	4e-05	-1.754		Sweden	Ireland	BUK019	YRI.SG	5.8e-05	5.5e-05	1.05
Norway	Denmark	BUK019	YRI.SG	-9.3e-05	4.1e-05	-2.248		Norway	Ireland	BUK019	YRI.SG	3.5e-05	5.4e-05	0.652
Poland	Denmark	BUK019	YRI.SG	-0.000268	9.3e-05	-2.892		Poland	Ireland	BUK019	YRI.SG	-0.00014	9.9e-05	-1.415
Ireland	Denmark	BUK019	YRI.SG	-0.000128	5.7e-05	-2.258		Denmark	Ireland	BUK019	YRI.SG	0.000128	5.7e-05	2.258
NGermany	Denmark	BUK019	YRI.SG	-0.000139	6.3e-05	-2.217		NGermany	Ireland	BUK019	YRI.SG	-1.1e-05	7.4e-05	-0.151
Germany	Denmark	BUK019	YRI.SG	-0.000488	4.2e-05	-11.552		Germany	Ireland	BUK019	YRI.SG	-0.00036	5.2e-05	-6.961
Belgium	Denmark	BUK019	YRI.SG	-0.000333	4.9e-05	-6.803		Belgium	Ireland	BUK019	YRI.SG	-0.000205	5.3e-05	-3.842
Netherlands	Denmark	BUK019	YRI.SG	-0.00013	4.4e-05	-2.936		Netherlands	Ireland	BUK019	YRI.SG	-2e-06	5.4e-05	-0.038
England	Denmark	BUK019	YRI.SG	-0.000185	4e-05	-4.617		England	Ireland	BUK019	YRI.SG	-5.7e-05	4e-05	-1.412
NIreland	Denmark	BUK019	YRI.SG	-0.000131	7e-05	-1.887		NIreland	Ireland	BUK019	YRI.SG	-3e-06	5.8e-05	-0.055
Scotland	Denmark	BUK019	YRI.SG	-9.2e-05	7e-05	-1.305		Scotland	Ireland	BUK019	YRI.SG	3.7e-05	6.6e-05	0.557
Orkney	Denmark	BUK019	YRI.SG	-0.000144	7.4e-05	-1.934		Orkney	Ireland	BUK019	YRI.SG	-1.6e-05	7.4e-05	-0.211
Wales	Denmark	BUK019	YRI.SG	-7.6e-05	7.2e-05	-1.059		Wales	Ireland	BUK019	YRI.SG	5.2e-05	6.4e-05	0.822
Sweden	Denmark	BUK020	YRI.SG	-9.4e-05	4.1e-05	-2.293		Sweden	Ireland	BUK020	YRI.SG	0.000213	5.8e-05	3.688
Norway	Denmark	BUK020	YRI.SG	-0.000124	4.3e-05	-2.91		Norway	Ireland	BUK020	YRI.SG	0.000182	5.6e-05	3.233
Poland	Denmark	BUK020	YRI.SG	-0.000628	8.8e-05	-7.173		Poland	Ireland	BUK020	YRI.SG	-0.000322	9.8e-05	-3.279
Ireland	Denmark	BUK020	YRI.SG	-0.000306	6e-05	-5.092		Denmark	Ireland	BUK020	YRI.SG	0.000306	6e-05	5.092
NGermany	Denmark	BUK020	YRI.SG	-0.000108	6.4e-05	-1.687		NGermany	Ireland	BUK020	YRI.SG	0.000198	7.6e-05	2.62
Germany	Denmark	BUK020	YRI.SG	-0.000683	4.5e-05	-15.249		Germany	Ireland	BUK020	YRI.SG	-0.000377	5.7e-05	-6.667
Belgium	Denmark	BUK020	YRI.SG	-0.00052	5.1e-05	-10.162		Belgium	Ireland	BUK020	YRI.SG	-0.000214	5.5e-05	-3.929
Netherlands	Denmark	BUK020	YRI.SG	-0.000185	4.4e-05	-4.184		Netherlands	Ireland	BUK020	YRI.SG	0.000122	5.6e-05	2.18
England	Denmark	BUK020	YRI.SG	-0.00033	4.1e-05	-7.958		England	Ireland	BUK020	YRI.SG	-2.4e-05	4.2e-05	-0.567
NIreland	Denmark	BUK020	YRI.SG	-0.00025	7e-05	-3.542		NIreland	Ireland	BUK020	YRI.SG	5.6e-05	5.9e-05	0.963
Scotland	Denmark	BUK020	YRI.SG	-0.00033	7.6e-05	-4.37		Scotland	Ireland	BUK020	YRI.SG	-2.4e-05	7.2e-05	-0.335
Orkney	Denmark	BUK020	YRI.SG	-0.000303	8.1e-05	-3.751		Orkney	Ireland	BUK020	YRI.SG	3e-06	7.6e-05	0.037
Wales	Denmark	BUK020	YRI.SG	-0.000364	7e-05	-5.169		Wales	Ireland	BUK020	YRI.SG	-5.8e-05	6.6e-05	-0.883
Sweden	Denmark	BUK021	YRI.SG	-6.2e-05	4.2e-05	-1.48		Sweden	Ireland	BUK021	YRI.SG	-0.000118	6e-05	-1.948
Norway	Denmark	BUK021	YRI.SG	-9e-05	4.2e-05	-2.138		Norway	Ireland	BUK021	YRI.SG	-0.000147	5.7e-05	-2.575
Poland	Denmark	BUK021	YRI.SG	-0.000462	9e-05	-5.133		Poland	Ireland	BUK021	YRI.SG	-0.000518	9.6e-05	-5.369
Ireland	Denmark	BUK021	YRI.SG	5.6e-05	6e-05	0.931		Denmark	Ireland	BUK021	YRI.SG	-5.6e-05	6e-05	-0.931
NGermany	Denmark	BUK021	YRI.SG	-5.3e-05	6.6e-05	-0.801		NGermany	Ireland	BUK021	YRI.SG	-0.000109	7.8e-05	-1.4
Germany	Denmark	BUK021	YRI.SG	-0.000525	4.2e-05	-12.487		Germany	Ireland	BUK021	YRI.SG	-0.000581	5.5e-05	-10.523
Belgium	Denmark	BUK021	YRI.SG	-0.000399	4.6e-05	-8.651		Belgium	Ireland	BUK021	YRI.SG	-0.000455	5.5e-05	-8.279
Netherlands	Denmark	BUK021	YRI.SG	-0.000148	4.5e-05	-3.313		Netherlands	Ireland	BUK021	YRI.SG	-0.000204	5.9e-05	-3.454
England	Denmark	BUK021	YRI.SG	-0.000151	4e-05	-3.742		England	Ireland	BUK021	YRI.SG	-0.000207	4.5e-05	-4.582
NIreland	Denmark	BUK021	YRI.SG	-3e-06	7.1e-05	-0.045		NIreland	Ireland	BUK021	YRI.SG	-5.9e-05	5.9e-05	-0.999
Scotland	Denmark	BUK021	YRI.SG	2.5e-05	7.2e-05	0.344		Scotland	Ireland	BUK021	YRI.SG	-3.1e-05	6.9e-05	-0.452
Orkney	Denmark	BUK021	YRI.SG	-9.6e-05	7.6e-05	-1.268		Orkney	Ireland	BUK021	YRI.SG	-0.000152	7.6e-05	-1.998
Wales	Denmark	BUK021	YRI.SG	6e-05	7e-05	0.862		Wales	Ireland	BUK021	YRI.SG	4e-06	6.6e-05	0.068
Sweden	Denmark	BUK022	YRI.SG	-8.6e-05	8.3e-05	-1.033		Sweden	Ireland	BUK022	YRI.SG	8.4e-05	0.000116	0.721
Norway	Denmark	BUK022	YRI.SG	-0.000105	8.6e-05	-1.216		Norway	Ireland	BUK022	YRI.SG	6.5e-05	0.000114	0.567
Poland	Denmark	BUK022	YRI.SG	-0.000908	0.000174	-5.219		Poland	Ireland	BUK022	YRI.SG	-0.000738	0.000191	-3.854
Ireland	Denmark	BUK022	YRI.SG	-0.00017	0.000122	-1.393		Denmark	Ireland	BUK022	YRI.SG	0.00017	0.000122	1.393
NGermany	Denmark	BUK022	YRI.SG	-0.000155	0.000138	-1.122		NGermany	Ireland	BUK022	YRI.SG	1.5e-05	0.00015	0.1
Germany	Denmark	BUK022	YRI.SG	-0.000753	8.3e-05	-9.1		Germany	Ireland	BUK022	YRI.SG	-0.000584	0.000107	-5.471
Belgium	Denmark	BUK022	YRI.SG	-0.00054	9.4e-05	-5.742		Belgium	Ireland	BUK022	YRI.SG	-0.00037	0.000109	-3.402
Netherlands	Denmark	BUK022	YRI.SG	-0.000251	9.7e-05	-2.589		Netherlands	Ireland	BUK022	YRI.SG	-8.1e-05	0.000118	-0.686
England	Denmark	BUK022	YRI.SG	-0.000301	8.3e-05	-3.611		England	Ireland	BUK022	YRI.SG	-0.000131	8.7e-05	-1.499
NIreland	Denmark	BUK022	YRI.SG	-0.000196	0.000134	-1.46		NIreland	Ireland	BUK022	YRI.SG	-2.7e-05	0.000124	-0.214
Scotland	Denmark	BUK022	YRI.SG	-0.000209	0.000149	-1.397		Scotland	Ireland	BUK022	YRI.SG	-3.9e-05	0.000145	-0.268
Orkney	Denmark	BUK022	YRI.SG	-2.5e-05	0.000166	-0.152		Orkney	Ireland	BUK022	YRI.SG	0.000145	0.000163	0.89
Wales	Denmark	BUK022	YRI.SG	-0.000349	0.000152	-2.303		Wales	Ireland	BUK022	YRI.SG	-0.000179	0.000138	-1.302
Sweden	Denmark	BUK023	YRI.SG	-9.7e-05	4.5e-05	-2.179		Sweden	Ireland	BUK023	YRI.SG	-2.6e-05	6.5e-05	-0.394
Norway	Denmark	BUK023	YRI.SG	-0.000111	4.4e-05	-2.517		Norway	Ireland	BUK023	YRI.SG	-4e-05	6.1e-05	-0.652
Poland	Denmark	BUK023	YRI.SG	-0.000434	9.4e-05	-4.604		Poland	Ireland	BUK023	YRI.SG	-0.000363	0.000102	-3.546
Ireland	Denmark	BUK023	YRI.SG	-7.2e-05	6.6e-05	-1.091		Denmark	Ireland	BUK023	YRI.SG	7.2e-05	6.6e-05	1.091
NGermany	Denmark	BUK023	YRI.SG	-0.000104	7e-05	-1.478		NGermany	Ireland	BUK023	YRI.SG	-3.2e-05	8.1e-05	-0.397
Germany	Denmark	BUK023	YRI.SG	-0.000497	4.5e-05	-10.954		Germany	Ireland	BUK023	YRI.SG	-0.000426	6e-05	-7.109
Belgium	Denmark	BUK023	YRI.SG	-0.000357	5e-05	-7.174		Belgium	Ireland	BUK023	YRI.SG	-0.000286	6.2e-05	-4.606
Netherlands	Denmark	BUK023	YRI.SG	-0.00017	4.9e-05	-3.485		Netherlands	Ireland	BUK023	YRI.SG	-9.9e-05	6.3e-05	-1.57
England	Denmark	BUK023	YRI.SG	-0.000172	4.4e-05	-3.926		England	Ireland	BUK023	YRI.SG	-0.000101	4.8e-05	-2.096
NIreland	Denmark	BUK023	YRI.SG	-0.000154	7.1e-05	-2.173		NIreland	Ireland	BUK023	YRI.SG	-8.2e-05	6.3e-05	-1.303
Scotland	Denmark	BUK023	YRI.SG	-0.00016	7.5e-05	-2.147		Scotland	Ireland	BUK023	YRI.SG	-8.9e-05	7.5e-05	-1.187
Orkney	Denmark	BUK023	YRI.SG	-0.00015	8.2e-05	-1.822		Orkney	Ireland	BUK023	YRI.SG	-7.8e-05	8.4e-05	-0.93
Wales	Denmark	BUK023	YRI.SG	-0.000151	7.7e-05	-1.973		Wales	Ireland	BUK023	YRI.SG	-8e-05	7.4e-05	-1.086
Sweden	Denmark	BUK024	YRI.SG	9e-06	5.3e-05	0.168		Sweden	Ireland	BUK024	YRI.SG	0.000305	8.3e-05	3.68
Norway	Denmark	BUK024	YRI.SG	-8.6e-05	5.3e-05	-1.607		Norway	Ireland	BUK024	YRI.SG	0.00021	7.5e-05	2.808
Poland	Denmark	BUK024	YRI.SG	-0.000515	0.000114	-4.508		Poland	Ireland	BUK024	YRI.SG	-0.000219	0.000128	-1.716
Ireland	Denmark	BUK024	YRI.SG	-0.000296	7.7e-05	-3.856		Denmark	Ireland	BUK024	YRI.SG	0.000296	7.7e-05	3.856
NGermany	Denmark	BUK024	YRI.SG	8.6e-05	8.8e-05	0.974		NGermany	Ireland	BUK024	YRI.SG	0.000382	9.9e-05	3.84
Germany	Denmark	BUK024	YRI.SG	-0.000677	5.5e-05	-12.375		Germany	Ireland	BUK024	YRI.SG	-0.000381	7.5e-05	-5.112
Belgium	Denmark	BUK024	YRI.SG	-0.000523	6e-05	-8.78		Belgium	Ireland	BUK024	YRI.SG	-0.000227	7.1e-05	-3.187
Netherlands	Denmark	BUK024	YRI.SG	-0.000191	6e-05	-3.212		Netherlands	Ireland	BUK024	YRI.SG	0.000105	7.6e-05	1.385
England	Denmark	BUK024	YRI.SG	-0.000288	5.1e-05	-5.609		England	Ireland	BUK024	YRI.SG	8e-06	5.8e-05	0.135
NIreland	Denmark	BUK024	YRI.SG	-0.00029	9e-05	-3.213		NIreland	Ireland	BUK024	YRI.SG	6e-06	8.1e-05	0.07
Scotland	Denmark	BUK024	YRI.SG	-0.000304	9.9e-05	-3.064		Scotland	Ireland	BUK024	YRI.SG	-9e-06	9.2e-05	-0.093
Orkney	Denmark	BUK024	YRI.SG	-0.000374	0.00011	-3.398		Orkney	Ireland	BUK024	YRI.SG	-7.8e-05	0.0001	-0.787
Wales	Denmark	BUK024	YRI.SG	-0.000289	9.8e-05	-2.96		Wales	Ireland	BUK024	YRI.SG	7e-06	8.7e-05	0.079
Sweden	Denmark	BUK025	YRI.SG	-7.1e-05	4.1e-05	-1.716		Sweden	Ireland	BUK025	YRI.SG	0.000196	6e-05	3.247
Norway	Denmark	BUK025	YRI.SG	-5e-05	4.4e-05	-1.122		Norway	Ireland	BUK025	YRI.SG	0.000218	5.8e-05	3.775
Poland	Denmark	BUK025	YRI.SG	-0.000613	9.2e-05	-6.695		Poland	Ireland	BUK025	YRI.SG	-0.000346	9.9e-05	-3.481
Ireland	Denmark	BUK025	YRI.SG	-0.000267	6.1e-05	-4.356		Denmark	Ireland	BUK025	YRI.SG	0.000267	6.1e-05	4.356
NGermany	Denmark	BUK025	YRI.SG	-5.2e-05	6.5e-05	-0.796		NGermany	Ireland	BUK025	YRI.SG	0.000216	8.2e-05	2.645
Germany	Denmark	BUK025	YRI.SG	-0.000697	4.4e-05	-15.984		Germany	Ireland	BUK025	YRI.SG	-0.00043	5.7e-05	-7.564
Belgium	Denmark	BUK025	YRI.SG	-0.000511	5e-05	-10.203		Belgium	Ireland	BUK025	YRI.SG	-0.000243	5.8e-05	-4.184
Netherlands	Denmark	BUK025	YRI.SG	-0.000198	4.5e-05	-4.373		Netherlands	Ireland	BUK025	YRI.SG	6.9e-05	5.8e-05	1.181
England	Denmark	BUK025	YRI.SG	-0.000299	4.2e-05	-7.2		England	Ireland	BUK025	YRI.SG	-3.2e-05	4.4e-05	-0.721
NIreland	Denmark	BUK025	YRI.SG	-0.00016	6.9e-05	-2.307		NIreland	Ireland	BUK025	YRI.SG	0.000107	6.3e-05	1.698
Scotland	Denmark	BUK025	YRI.SG	-0.000291	6.9e-05	-4.229		Scotland	Ireland	BUK025	YRI.SG	-2.4e-05	6.9e-05	-0.345
Orkney	Denmark	BUK025	YRI.SG	-0.000242	8.4e-05	-2.895		Orkney	Ireland	BUK025	YRI.SG	2.5e-05	7.9e-05	0.321
Wales	Denmark	BUK025	YRI.SG	-0.000325	7.6e-05	-4.25		Wales	Ireland	BUK025	YRI.SG	-5.7e-05	6.8e-05	-0.843
Sweden	Denmark	BUK026	YRI.SG	-5.5e-05	6.2e-05	-0.889		Sweden	Ireland	BUK026	YRI.SG	-0.000277	8.8e-05	-3.142
Norway	Denmark	BUK026	YRI.SG	1.3e-05	6.2e-05	0.208		Norway	Ireland	BUK026	YRI.SG	-0.000208	8e-05	-2.609
Poland	Denmark	BUK026	YRI.SG	-0.000339	0.000122	-2.777		Poland	Ireland	BUK026	YRI.SG	-0.00056	0.000134	-4.187
Ireland	Denmark	BUK026	YRI.SG	0.000221	8.7e-05	2.556		Denmark	Ireland	BUK026	YRI.SG	-0.000221	8.7e-05	-2.556
NGermany	Denmark	BUK026	YRI.SG	9e-06	9.2e-05	0.098		NGermany	Ireland	BUK026	YRI.SG	-0.000212	0.000109	-1.943
Germany	Denmark	BUK026	YRI.SG	-0.000535	6.2e-05	-8.624		Germany	Ireland	BUK026	YRI.SG	-0.000756	7.9e-05	-9.596
Belgium	Denmark	BUK026	YRI.SG	-0.000294	6.7e-05	-4.383		Belgium	Ireland	BUK026	YRI.SG	-0.000515	8.1e-05	-6.366
Netherlands	Denmark	BUK026	YRI.SG	-0.000116	6.5e-05	-1.778		Netherlands	Ireland	BUK026	YRI.SG	-0.000337	8.1e-05	-4.165
England	Denmark	BUK026	YRI.SG	-4.8e-05	5.8e-05	-0.834		England	Ireland	BUK026	YRI.SG	-0.000269	6.3e-05	-4.259
NIreland	Denmark	BUK026	YRI.SG	0.000257	0.000103	2.496		NIreland	Ireland	BUK026	YRI.SG	3.5e-05	8.6e-05	0.409
Scotland	Denmark	BUK026	YRI.SG	0.000165	0.000108	1.524		Scotland	Ireland	BUK026	YRI.SG	-5.6e-05	0.0001	-0.564
Orkney	Denmark	BUK026	YRI.SG	0.000146	0.000116	1.258		Orkney	Ireland	BUK026	YRI.SG	-7.5e-05	0.000107	-0.704
Wales	Denmark	BUK026	YRI.SG	0.000152	0.000108	1.414		Wales	Ireland	BUK026	YRI.SG	-6.9e-05	9.8e-05	-0.705
Sweden	Denmark	BUK027	YRI.SG	-8.7e-05	4.6e-05	-1.894		Sweden	Ireland	BUK027	YRI.SG	-0.000173	7e-05	-2.453
Norway	Denmark	BUK027	YRI.SG	-9.9e-05	4.9e-05	-2.012		Norway	Ireland	BUK027	YRI.SG	-0.000185	6.3e-05	-2.927
Poland	Denmark	BUK027	YRI.SG	-0.000327	9.7e-05	-3.374		Poland	Ireland	BUK027	YRI.SG	-0.000413	0.000113	-3.644
Ireland	Denmark	BUK027	YRI.SG	8.6e-05	6.8e-05	1.26		Denmark	Ireland	BUK027	YRI.SG	-8.6e-05	6.8e-05	-1.26
NGermany	Denmark	BUK027	YRI.SG	-3.8e-05	7.1e-05	-0.538		NGermany	Ireland	BUK027	YRI.SG	-0.000124	8.7e-05	-1.418
Germany	Denmark	BUK027	YRI.SG	-0.000462	4.5e-05	-10.264		Germany	Ireland	BUK027	YRI.SG	-0.000548	6.3e-05	-8.675
Belgium	Denmark	BUK027	YRI.SG	-0.00033	4.9e-05	-6.684		Belgium	Ireland	BUK027	YRI.SG	-0.000416	6.3e-05	-6.638
Netherlands	Denmark	BUK027	YRI.SG	-6.1e-05	4.8e-05	-1.263		Netherlands	Ireland	BUK027	YRI.SG	-0.000146	6.3e-05	-2.32
England	Denmark	BUK027	YRI.SG	-0.000114	4.3e-05	-2.62		England	Ireland	BUK027	YRI.SG	-0.000199	5e-05	-3.969
NIreland	Denmark	BUK027	YRI.SG	3.6e-05	7.3e-05	0.484		NIreland	Ireland	BUK027	YRI.SG	-5e-05	7.1e-05	-0.704
Scotland	Denmark	BUK027	YRI.SG	-0.000148	7.8e-05	-1.905		Scotland	Ireland	BUK027	YRI.SG	-0.000234	7.6e-05	-3.094
Orkney	Denmark	BUK027	YRI.SG	2.6e-05	8.3e-05	0.306		Orkney	Ireland	BUK027	YRI.SG	-6e-05	8.3e-05	-0.727
Wales	Denmark	BUK027	YRI.SG	-5e-05	7.9e-05	-0.637		Wales	Ireland	BUK027	YRI.SG	-0.000136	7.3e-05	-1.855
Sweden	Denmark	BUK028	YRI.SG	-4.9e-05	3.9e-05	-1.272		Sweden	Ireland	BUK028	YRI.SG	9e-06	6e-05	0.146
Norway	Denmark	BUK028	YRI.SG	-8.8e-05	4e-05	-2.195		Norway	Ireland	BUK028	YRI.SG	-3e-05	5.5e-05	-0.555
Poland	Denmark	BUK028	YRI.SG	-0.00032	9.1e-05	-3.507		Poland	Ireland	BUK028	YRI.SG	-0.000262	9.6e-05	-2.729
Ireland	Denmark	BUK028	YRI.SG	-5.8e-05	6e-05	-0.962		Denmark	Ireland	BUK028	YRI.SG	5.8e-05	6e-05	0.962
NGermany	Denmark	BUK028	YRI.SG	-8.7e-05	6.2e-05	-1.402		NGermany	Ireland	BUK028	YRI.SG	-2.9e-05	7.5e-05	-0.384
Germany	Denmark	BUK028	YRI.SG	-0.000575	4.1e-05	-14.058		Germany	Ireland	BUK028	YRI.SG	-0.000517	5.7e-05	-9.068
Belgium	Denmark	BUK028	YRI.SG	-0.000448	4.5e-05	-9.958		Belgium	Ireland	BUK028	YRI.SG	-0.000391	5.9e-05	-6.591
Netherlands	Denmark	BUK028	YRI.SG	-0.000231	4.4e-05	-5.315		Netherlands	Ireland	BUK028	YRI.SG	-0.000173	5.7e-05	-3.048
England	Denmark	BUK028	YRI.SG	-0.000228	4.1e-05	-5.572		England	Ireland	BUK028	YRI.SG	-0.00017	4.3e-05	-4.003
NIreland	Denmark	BUK028	YRI.SG	-1.9e-05	7.1e-05	-0.268		NIreland	Ireland	BUK028	YRI.SG	3.9e-05	6.1e-05	0.637
Scotland	Denmark	BUK028	YRI.SG	-0.000101	7.3e-05	-1.39		Scotland	Ireland	BUK028	YRI.SG	-4.3e-05	6.7e-05	-0.641
Orkney	Denmark	BUK028	YRI.SG	-0.000149	8e-05	-1.867		Orkney	Ireland	BUK028	YRI.SG	-9.1e-05	7.7e-05	-1.193
Wales	Denmark	BUK028	YRI.SG	-0.00014	7.5e-05	-1.856		Wales	Ireland	BUK028	YRI.SG	-8.2e-05	6.5e-05	-1.253
Sweden	Denmark	BUK029	YRI.SG	-6e-05	4.2e-05	-1.44		Sweden	Ireland	BUK029	YRI.SG	0.000195	6.1e-05	3.18
Norway	Denmark	BUK029	YRI.SG	-0.000113	4.2e-05	-2.672		Norway	Ireland	BUK029	YRI.SG	0.000142	6.1e-05	2.322
Poland	Denmark	BUK029	YRI.SG	-0.000549	9.3e-05	-5.892		Poland	Ireland	BUK029	YRI.SG	-0.000293	9.8e-05	-3.004
Ireland	Denmark	BUK029	YRI.SG	-0.000255	6.3e-05	-4.068		Denmark	Ireland	BUK029	YRI.SG	0.000255	6.3e-05	4.068
NGermany	Denmark	BUK029	YRI.SG	-5.6e-05	6.4e-05	-0.873		NGermany	Ireland	BUK029	YRI.SG	0.000199	7.8e-05	2.562
Germany	Denmark	BUK029	YRI.SG	-0.000733	4.5e-05	-16.239		Germany	Ireland	BUK029	YRI.SG	-0.000478	5.6e-05	-8.561
Belgium	Denmark	BUK029	YRI.SG	-0.000564	4.7e-05	-12.013		Belgium	Ireland	BUK029	YRI.SG	-0.000309	5.6e-05	-5.492
Netherlands	Denmark	BUK029	YRI.SG	-0.000182	4.4e-05	-4.103		Netherlands	Ireland	BUK029	YRI.SG	7.3e-05	5.7e-05	1.269
England	Denmark	BUK029	YRI.SG	-0.000269	4.1e-05	-6.604		England	Ireland	BUK029	YRI.SG	-1.4e-05	4.5e-05	-0.318
NIreland	Denmark	BUK029	YRI.SG	-0.000138	7.1e-05	-1.948		NIreland	Ireland	BUK029	YRI.SG	0.000117	6.5e-05	1.806
Scotland	Denmark	BUK029	YRI.SG	-0.00026	7.2e-05	-3.589		Scotland	Ireland	BUK029	YRI.SG	-4e-06	6.6e-05	-0.066
Orkney	Denmark	BUK029	YRI.SG	-0.00034	8.2e-05	-4.166		Orkney	Ireland	BUK029	YRI.SG	-8.5e-05	7.7e-05	-1.108
Wales	Denmark	BUK029	YRI.SG	-0.000265	7.3e-05	-3.62		Wales	Ireland	BUK029	YRI.SG	-1e-05	6.9e-05	-0.139
Sweden	Denmark	BUK030	YRI.SG	-5e-05	3.7e-05	-1.349		Sweden	Ireland	BUK030	YRI.SG	0.000188	5.9e-05	3.22
Norway	Denmark	BUK030	YRI.SG	-6.9e-05	4e-05	-1.73		Norway	Ireland	BUK030	YRI.SG	0.000169	5.6e-05	3.033
Poland	Denmark	BUK030	YRI.SG	-0.000458	8.5e-05	-5.37		Poland	Ireland	BUK030	YRI.SG	-0.00022	9.1e-05	-2.405
Ireland	Denmark	BUK030	YRI.SG	-0.000238	5.8e-05	-4.08		Denmark	Ireland	BUK030	YRI.SG	0.000238	5.8e-05	4.08
NGermany	Denmark	BUK030	YRI.SG	-2.3e-05	6.4e-05	-0.361		NGermany	Ireland	BUK030	YRI.SG	0.000215	7.7e-05	2.796
Germany	Denmark	BUK030	YRI.SG	-0.000642	4e-05	-15.961		Germany	Ireland	BUK030	YRI.SG	-0.000403	5.3e-05	-7.581
Belgium	Denmark	BUK030	YRI.SG	-0.000544	4.7e-05	-11.613		Belgium	Ireland	BUK030	YRI.SG	-0.000306	5.5e-05	-5.553
Netherlands	Denmark	BUK030	YRI.SG	-0.00019	4.2e-05	-4.496		Netherlands	Ireland	BUK030	YRI.SG	4.8e-05	5.8e-05	0.839
England	Denmark	BUK030	YRI.SG	-0.000264	3.8e-05	-6.942		England	Ireland	BUK030	YRI.SG	-2.6e-05	4.4e-05	-0.593
NIreland	Denmark	BUK030	YRI.SG	-0.000162	6.7e-05	-2.408		NIreland	Ireland	BUK030	YRI.SG	7.6e-05	6.1e-05	1.24
Scotland	Denmark	BUK030	YRI.SG	-0.000183	6.8e-05	-2.68		Scotland	Ireland	BUK030	YRI.SG	5.5e-05	6.7e-05	0.822
Orkney	Denmark	BUK030	YRI.SG	-0.000345	7.6e-05	-4.571		Orkney	Ireland	BUK030	YRI.SG	-0.000107	7.7e-05	-1.387
Wales	Denmark	BUK030	YRI.SG	-0.000262	6.9e-05	-3.784		Wales	Ireland	BUK030	YRI.SG	-2.4e-05	6.7e-05	-0.36
Sweden	Denmark	BUK031	YRI.SG	-7.8e-05	4.4e-05	-1.774		Sweden	Ireland	BUK031	YRI.SG	0.000233	6.8e-05	3.419
Norway	Denmark	BUK031	YRI.SG	-0.000111	4.6e-05	-2.436		Norway	Ireland	BUK031	YRI.SG	0.000201	6.6e-05	3.063
Poland	Denmark	BUK031	YRI.SG	-0.00059	0.000102	-5.814		Poland	Ireland	BUK031	YRI.SG	-0.000279	0.00011	-2.526
Ireland	Denmark	BUK031	YRI.SG	-0.000312	6.6e-05	-4.709		Denmark	Ireland	BUK031	YRI.SG	0.000312	6.6e-05	4.709
NGermany	Denmark	BUK031	YRI.SG	-9.5e-05	6.9e-05	-1.379		NGermany	Ireland	BUK031	YRI.SG	0.000216	8.4e-05	2.57
Germany	Denmark	BUK031	YRI.SG	-0.000676	4.5e-05	-14.893		Germany	Ireland	BUK031	YRI.SG	-0.000365	6.1e-05	-6.02
Belgium	Denmark	BUK031	YRI.SG	-0.000546	5.1e-05	-10.663		Belgium	Ireland	BUK031	YRI.SG	-0.000235	6.2e-05	-3.784
Netherlands	Denmark	BUK031	YRI.SG	-0.000193	4.8e-05	-4		Netherlands	Ireland	BUK031	YRI.SG	0.000119	6.6e-05	1.801
England	Denmark	BUK031	YRI.SG	-0.00032	4.4e-05	-7.307		England	Ireland	BUK031	YRI.SG	-8e-06	4.9e-05	-0.167
NIreland	Denmark	BUK031	YRI.SG	-0.000295	7.5e-05	-3.929		NIreland	Ireland	BUK031	YRI.SG	1.6e-05	7.3e-05	0.224
Scotland	Denmark	BUK031	YRI.SG	-0.000193	8.2e-05	-2.358		Scotland	Ireland	BUK031	YRI.SG	0.000118	7.6e-05	1.567
Orkney	Denmark	BUK031	YRI.SG	-0.000362	8.7e-05	-4.159		Orkney	Ireland	BUK031	YRI.SG	-5e-05	8.4e-05	-0.595
Wales	Denmark	BUK031	YRI.SG	-0.000396	7.8e-05	-5.048		Wales	Ireland	BUK031	YRI.SG	-8.4e-05	7.2e-05	-1.161
Sweden	Denmark	BUK032	YRI.SG	-7.4e-05	4.4e-05	-1.699		Sweden	Ireland	BUK032	YRI.SG	0.00031	6.7e-05	4.621
Norway	Denmark	BUK032	YRI.SG	-0.000143	4.6e-05	-3.126		Norway	Ireland	BUK032	YRI.SG	0.000241	6.4e-05	3.78
Poland	Denmark	BUK032	YRI.SG	-0.000641	9.4e-05	-6.79		Poland	Ireland	BUK032	YRI.SG	-0.000257	0.000104	-2.466
Ireland	Denmark	BUK032	YRI.SG	-0.000384	6.8e-05	-5.666		Denmark	Ireland	BUK032	YRI.SG	0.000384	6.8e-05	5.666
NGermany	Denmark	BUK032	YRI.SG	-0.000208	7.3e-05	-2.858		NGermany	Ireland	BUK032	YRI.SG	0.000176	8.4e-05	2.098
Germany	Denmark	BUK032	YRI.SG	-0.000746	4.7e-05	-15.773		Germany	Ireland	BUK032	YRI.SG	-0.000362	6.1e-05	-5.927
Belgium	Denmark	BUK032	YRI.SG	-0.000633	5.2e-05	-12.07		Belgium	Ireland	BUK032	YRI.SG	-0.000249	6.2e-05	-4.024
Netherlands	Denmark	BUK032	YRI.SG	-0.000244	4.8e-05	-5.075		Netherlands	Ireland	BUK032	YRI.SG	0.00014	6.4e-05	2.199
England	Denmark	BUK032	YRI.SG	-0.000406	4.5e-05	-9.078		England	Ireland	BUK032	YRI.SG	-2.2e-05	4.9e-05	-0.443
NIreland	Denmark	BUK032	YRI.SG	-0.000327	7.8e-05	-4.204		NIreland	Ireland	BUK032	YRI.SG	5.7e-05	6.6e-05	0.869
Scotland	Denmark	BUK032	YRI.SG	-0.000342	7.7e-05	-4.429		Scotland	Ireland	BUK032	YRI.SG	4.2e-05	7.1e-05	0.598
Orkney	Denmark	BUK032	YRI.SG	-0.000465	8.9e-05	-5.22		Orkney	Ireland	BUK032	YRI.SG	-8.1e-05	8.4e-05	-0.958
Wales	Denmark	BUK032	YRI.SG	-0.000458	8.1e-05	-5.634		Wales	Ireland	BUK032	YRI.SG	-7.4e-05	7.3e-05	-1.008
Sweden	Denmark	BUK033	YRI.SG	-6.5e-05	4.1e-05	-1.585		Sweden	Ireland	BUK033	YRI.SG	0.000243	6.2e-05	3.913
Norway	Denmark	BUK033	YRI.SG	-3.4e-05	4.4e-05	-0.775		Norway	Ireland	BUK033	YRI.SG	0.000274	5.8e-05	4.742
Poland	Denmark	BUK033	YRI.SG	-0.000555	9.1e-05	-6.12		Poland	Ireland	BUK033	YRI.SG	-0.000247	0.0001	-2.476
Ireland	Denmark	BUK033	YRI.SG	-0.000308	6.2e-05	-4.935		Denmark	Ireland	BUK033	YRI.SG	0.000308	6.2e-05	4.935
NGermany	Denmark	BUK033	YRI.SG	-0.000123	6.8e-05	-1.807		NGermany	Ireland	BUK033	YRI.SG	0.000185	8.1e-05	2.286
Germany	Denmark	BUK033	YRI.SG	-0.000686	4.3e-05	-16.075		Germany	Ireland	BUK033	YRI.SG	-0.000377	5.8e-05	-6.53
Belgium	Denmark	BUK033	YRI.SG	-0.000565	4.8e-05	-11.785		Belgium	Ireland	BUK033	YRI.SG	-0.000257	5.7e-05	-4.499
Netherlands	Denmark	BUK033	YRI.SG	-0.00018	4.2e-05	-4.274		Netherlands	Ireland	BUK033	YRI.SG	0.000128	6e-05	2.121
England	Denmark	BUK033	YRI.SG	-0.000295	3.9e-05	-7.506		England	Ireland	BUK033	YRI.SG	1.3e-05	4.6e-05	0.291
NIreland	Denmark	BUK033	YRI.SG	-0.000275	6.8e-05	-4.019		NIreland	Ireland	BUK033	YRI.SG	3.3e-05	6e-05	0.554
Scotland	Denmark	BUK033	YRI.SG	-0.000246	7.7e-05	-3.213		Scotland	Ireland	BUK033	YRI.SG	6.2e-05	6.9e-05	0.895
Orkney	Denmark	BUK033	YRI.SG	-0.000232	8.3e-05	-2.805		Orkney	Ireland	BUK033	YRI.SG	7.6e-05	7.6e-05	0.998
Wales	Denmark	BUK033	YRI.SG	-0.000397	6.8e-05	-5.82		Wales	Ireland	BUK033	YRI.SG	-8.9e-05	6.6e-05	-1.343
Sweden	Denmark	BUK034	YRI.SG	-0.000114	4e-05	-2.86		Sweden	Ireland	BUK034	YRI.SG	-0.0004	5.7e-05	-6.976
Norway	Denmark	BUK034	YRI.SG	-6.5e-05	4e-05	-1.632		Norway	Ireland	BUK034	YRI.SG	-0.000352	5.3e-05	-6.607
Poland	Denmark	BUK034	YRI.SG	-0.000312	8.7e-05	-3.59		Poland	Ireland	BUK034	YRI.SG	-0.000599	9.7e-05	-6.175
Ireland	Denmark	BUK034	YRI.SG	0.000286	6.1e-05	4.686		Denmark	Ireland	BUK034	YRI.SG	-0.000286	6.1e-05	-4.686
NGermany	Denmark	BUK034	YRI.SG	3.6e-05	6.2e-05	0.58		NGermany	Ireland	BUK034	YRI.SG	-0.00025	7.1e-05	-3.506
Germany	Denmark	BUK034	YRI.SG	-0.000421	4.4e-05	-9.64		Germany	Ireland	BUK034	YRI.SG	-0.000708	5.5e-05	-12.817
Belgium	Denmark	BUK034	YRI.SG	-0.000198	4.7e-05	-4.226		Belgium	Ireland	BUK034	YRI.SG	-0.000485	5.5e-05	-8.845
Netherlands	Denmark	BUK034	YRI.SG	-6.3e-05	4.3e-05	-1.47		Netherlands	Ireland	BUK034	YRI.SG	-0.000349	5.6e-05	-6.29
England	Denmark	BUK034	YRI.SG	5e-06	4.2e-05	0.115		England	Ireland	BUK034	YRI.SG	-0.000282	4.2e-05	-6.67
NIreland	Denmark	BUK034	YRI.SG	0.000257	6.8e-05	3.807		NIreland	Ireland	BUK034	YRI.SG	-2.9e-05	5.8e-05	-0.503
Scotland	Denmark	BUK034	YRI.SG	0.000182	6.6e-05	2.757		Scotland	Ireland	BUK034	YRI.SG	-0.000104	6.5e-05	-1.591
Orkney	Denmark	BUK034	YRI.SG	7.1e-05	7.5e-05	0.943		Orkney	Ireland	BUK034	YRI.SG	-0.000216	7.5e-05	-2.863
Wales	Denmark	BUK034	YRI.SG	0.000221	7.1e-05	3.112		Wales	Ireland	BUK034	YRI.SG	-6.6e-05	6.2e-05	-1.06
Sweden	Denmark	BUK035	YRI.SG	-9.7e-05	5.2e-05	-1.85		Sweden	Ireland	BUK035	YRI.SG	0.000133	7.5e-05	1.774
Norway	Denmark	BUK035	YRI.SG	-4.8e-05	5.2e-05	-0.915		Norway	Ireland	BUK035	YRI.SG	0.000182	6.9e-05	2.641
Poland	Denmark	BUK035	YRI.SG	-0.000535	0.000109	-4.931		Poland	Ireland	BUK035	YRI.SG	-0.000306	0.000115	-2.653
Ireland	Denmark	BUK035	YRI.SG	-0.00023	7.4e-05	-3.094		Denmark	Ireland	BUK035	YRI.SG	0.00023	7.4e-05	3.094
NGermany	Denmark	BUK035	YRI.SG	-0.000113	8e-05	-1.417		NGermany	Ireland	BUK035	YRI.SG	0.000117	9.1e-05	1.282
Germany	Denmark	BUK035	YRI.SG	-0.000646	5.4e-05	-11.986		Germany	Ireland	BUK035	YRI.SG	-0.000416	6.5e-05	-6.449
Belgium	Denmark	BUK035	YRI.SG	-0.000503	6.2e-05	-8.143		Belgium	Ireland	BUK035	YRI.SG	-0.000273	6.7e-05	-4.096
Netherlands	Denmark	BUK035	YRI.SG	-0.000192	5.8e-05	-3.343		Netherlands	Ireland	BUK035	YRI.SG	3.7e-05	7e-05	0.53
England	Denmark	BUK035	YRI.SG	-0.000279	5.2e-05	-5.386		England	Ireland	BUK035	YRI.SG	-4.9e-05	5.5e-05	-0.901
NIreland	Denmark	BUK035	YRI.SG	-6.1e-05	9.1e-05	-0.678		NIreland	Ireland	BUK035	YRI.SG	0.000168	7.9e-05	2.144
Scotland	Denmark	BUK035	YRI.SG	-0.000215	9.5e-05	-2.273		Scotland	Ireland	BUK035	YRI.SG	1.5e-05	8.5e-05	0.176
Orkney	Denmark	BUK035	YRI.SG	-0.000259	0.0001	-2.581		Orkney	Ireland	BUK035	YRI.SG	-2.9e-05	9.6e-05	-0.303
Wales	Denmark	BUK035	YRI.SG	-0.00028	9.2e-05	-3.045		Wales	Ireland	BUK035	YRI.SG	-5e-05	7.8e-05	-0.644
Sweden	Denmark	BUK036	YRI.SG	-0.000176	4.4e-05	-4.019		Sweden	Ireland	BUK036	YRI.SG	-0.000101	6.8e-05	-1.474
Norway	Denmark	BUK036	YRI.SG	-0.000196	4.5e-05	-4.403		Norway	Ireland	BUK036	YRI.SG	-0.000121	6.4e-05	-1.899
Poland	Denmark	BUK036	YRI.SG	-0.000457	9.8e-05	-4.666		Poland	Ireland	BUK036	YRI.SG	-0.000382	0.000112	-3.423
Ireland	Denmark	BUK036	YRI.SG	-7.6e-05	6.7e-05	-1.13		Denmark	Ireland	BUK036	YRI.SG	7.6e-05	6.7e-05	1.13
NGermany	Denmark	BUK036	YRI.SG	-0.000131	6.8e-05	-1.926		NGermany	Ireland	BUK036	YRI.SG	-5.5e-05	7.8e-05	-0.705
Germany	Denmark	BUK036	YRI.SG	-0.000634	4.5e-05	-14.193		Germany	Ireland	BUK036	YRI.SG	-0.000558	6e-05	-9.343
Belgium	Denmark	BUK036	YRI.SG	-0.000513	5e-05	-10.158		Belgium	Ireland	BUK036	YRI.SG	-0.000437	6.1e-05	-7.179
Netherlands	Denmark	BUK036	YRI.SG	-0.000215	5e-05	-4.308		Netherlands	Ireland	BUK036	YRI.SG	-0.000139	6.3e-05	-2.217
England	Denmark	BUK036	YRI.SG	-0.000247	4.5e-05	-5.486		England	Ireland	BUK036	YRI.SG	-0.000171	4.7e-05	-3.615
NIreland	Denmark	BUK036	YRI.SG	-0.000125	7.5e-05	-1.664		NIreland	Ireland	BUK036	YRI.SG	-4.9e-05	6.6e-05	-0.745
Scotland	Denmark	BUK036	YRI.SG	-9.5e-05	7.8e-05	-1.223		Scotland	Ireland	BUK036	YRI.SG	-2e-05	7.4e-05	-0.264
Orkney	Denmark	BUK036	YRI.SG	-0.000276	8.5e-05	-3.235		Orkney	Ireland	BUK036	YRI.SG	-0.0002	7.7e-05	-2.597
Wales	Denmark	BUK036	YRI.SG	-0.000241	8.5e-05	-2.828		Wales	Ireland	BUK036	YRI.SG	-0.000166	7.5e-05	-2.209
Sweden	Denmark	BUK037	YRI.SG	6.7e-05	4.1e-05	1.617		Sweden	Ireland	BUK037	YRI.SG	0.000311	6.2e-05	5.009
Norway	Denmark	BUK037	YRI.SG	2e-05	4.4e-05	0.449		Norway	Ireland	BUK037	YRI.SG	0.000264	5.8e-05	4.526
Poland	Denmark	BUK037	YRI.SG	-0.000423	9e-05	-4.723		Poland	Ireland	BUK037	YRI.SG	-0.00018	9.7e-05	-1.853
Ireland	Denmark	BUK037	YRI.SG	-0.000244	6.1e-05	-4.03		Denmark	Ireland	BUK037	YRI.SG	0.000244	6.1e-05	4.03
NGermany	Denmark	BUK037	YRI.SG	-8.5e-05	6.4e-05	-1.312		NGermany	Ireland	BUK037	YRI.SG	0.000159	7.5e-05	2.114
Germany	Denmark	BUK037	YRI.SG	-0.000663	4.5e-05	-14.626		Germany	Ireland	BUK037	YRI.SG	-0.000419	5.8e-05	-7.247
Belgium	Denmark	BUK037	YRI.SG	-0.000526	4.8e-05	-11.051		Belgium	Ireland	BUK037	YRI.SG	-0.000282	5.6e-05	-5.004
Netherlands	Denmark	BUK037	YRI.SG	-0.000261	4.3e-05	-6.034		Netherlands	Ireland	BUK037	YRI.SG	-1.7e-05	5.8e-05	-0.295
England	Denmark	BUK037	YRI.SG	-0.000327	4e-05	-8.12		England	Ireland	BUK037	YRI.SG	-8.3e-05	4.5e-05	-1.857
NIreland	Denmark	BUK037	YRI.SG	-0.000221	7e-05	-3.152		NIreland	Ireland	BUK037	YRI.SG	2.3e-05	6.6e-05	0.35
Scotland	Denmark	BUK037	YRI.SG	-0.000159	7.2e-05	-2.202		Scotland	Ireland	BUK037	YRI.SG	8.5e-05	6.8e-05	1.248
Orkney	Denmark	BUK037	YRI.SG	-0.000368	8.2e-05	-4.505		Orkney	Ireland	BUK037	YRI.SG	-0.000124	7.7e-05	-1.614
Wales	Denmark	BUK037	YRI.SG	-0.000276	7.2e-05	-3.845		Wales	Ireland	BUK037	YRI.SG	-3.2e-05	6.7e-05	-0.483
Sweden	Denmark	BUK038	YRI.SG	0	3.9e-05	0.006		Sweden	Ireland	BUK038	YRI.SG	0.000118	6.1e-05	1.953
Norway	Denmark	BUK038	YRI.SG	-6.2e-05	3.9e-05	-1.572		Norway	Ireland	BUK038	YRI.SG	5.6e-05	5.6e-05	0.999
Poland	Denmark	BUK038	YRI.SG	-0.00049	8.6e-05	-5.691		Poland	Ireland	BUK038	YRI.SG	-0.000372	9.5e-05	-3.927
Ireland	Denmark	BUK038	YRI.SG	-0.000118	6e-05	-1.984		Denmark	Ireland	BUK038	YRI.SG	0.000118	6e-05	1.984
NGermany	Denmark	BUK038	YRI.SG	-0.000154	6.3e-05	-2.426		NGermany	Ireland	BUK038	YRI.SG	-3.6e-05	7.9e-05	-0.453
Germany	Denmark	BUK038	YRI.SG	-0.000582	4e-05	-14.416		Germany	Ireland	BUK038	YRI.SG	-0.000463	5.7e-05	-8.129
Belgium	Denmark	BUK038	YRI.SG	-0.000402	4.4e-05	-9.151		Belgium	Ireland	BUK038	YRI.SG	-0.000284	5.6e-05	-5.039
Netherlands	Denmark	BUK038	YRI.SG	-0.00013	4.2e-05	-3.094		Netherlands	Ireland	BUK038	YRI.SG	-1.2e-05	6.1e-05	-0.198
England	Denmark	BUK038	YRI.SG	-0.000193	3.7e-05	-5.183		England	Ireland	BUK038	YRI.SG	-7.5e-05	4.7e-05	-1.603
NIreland	Denmark	BUK038	YRI.SG	-8.8e-05	6.8e-05	-1.296		NIreland	Ireland	BUK038	YRI.SG	3e-05	6.1e-05	0.497
Scotland	Denmark	BUK038	YRI.SG	-6.6e-05	6.9e-05	-0.957		Scotland	Ireland	BUK038	YRI.SG	5.2e-05	6.8e-05	0.769
Orkney	Denmark	BUK038	YRI.SG	-0.000135	7.5e-05	-1.801		Orkney	Ireland	BUK038	YRI.SG	-1.7e-05	7.1e-05	-0.242
Wales	Denmark	BUK038	YRI.SG	-0.000186	7e-05	-2.667		Wales	Ireland	BUK038	YRI.SG	-6.8e-05	6.7e-05	-1.013
Sweden	Denmark	BUK039	YRI.SG	-7.8e-05	4e-05	-1.928		Sweden	Ireland	BUK039	YRI.SG	9.3e-05	5.7e-05	1.623
Norway	Denmark	BUK039	YRI.SG	-6.4e-05	4.1e-05	-1.555		Norway	Ireland	BUK039	YRI.SG	0.000107	5.5e-05	1.938
Poland	Denmark	BUK039	YRI.SG	-0.000593	8.5e-05	-7.017		Poland	Ireland	BUK039	YRI.SG	-0.000422	9.2e-05	-4.591
Ireland	Denmark	BUK039	YRI.SG	-0.000171	5.7e-05	-2.974		Denmark	Ireland	BUK039	YRI.SG	0.000171	5.7e-05	2.974
NGermany	Denmark	BUK039	YRI.SG	-0.000121	6.3e-05	-1.938		NGermany	Ireland	BUK039	YRI.SG	5e-05	7.2e-05	0.69
Germany	Denmark	BUK039	YRI.SG	-0.000674	4.3e-05	-15.667		Germany	Ireland	BUK039	YRI.SG	-0.000503	5e-05	-10.049
Belgium	Denmark	BUK039	YRI.SG	-0.000478	4.8e-05	-9.9		Belgium	Ireland	BUK039	YRI.SG	-0.000307	5.2e-05	-5.875
Netherlands	Denmark	BUK039	YRI.SG	-0.000165	4.5e-05	-3.628		Netherlands	Ireland	BUK039	YRI.SG	6e-06	5.4e-05	0.114
England	Denmark	BUK039	YRI.SG	-0.000258	4.1e-05	-6.279		England	Ireland	BUK039	YRI.SG	-8.7e-05	4.1e-05	-2.124
NIreland	Denmark	BUK039	YRI.SG	-0.000171	6.9e-05	-2.475		NIreland	Ireland	BUK039	YRI.SG	0	6.1e-05	-0.003
Scotland	Denmark	BUK039	YRI.SG	-0.000232	7.2e-05	-3.235		Scotland	Ireland	BUK039	YRI.SG	-6.1e-05	6.5e-05	-0.948
Orkney	Denmark	BUK039	YRI.SG	-0.000316	7.8e-05	-4.059		Orkney	Ireland	BUK039	YRI.SG	-0.000145	7.2e-05	-2.023
Wales	Denmark	BUK039	YRI.SG	-0.000222	7.7e-05	-2.889		Wales	Ireland	BUK039	YRI.SG	-5.1e-05	6.4e-05	-0.795
Sweden	Denmark	BUK040	YRI.SG	-0.000118	4.1e-05	-2.904		Sweden	Ireland	BUK040	YRI.SG	0.00022	6e-05	3.687
Norway	Denmark	BUK040	YRI.SG	-8.6e-05	4.1e-05	-2.099		Norway	Ireland	BUK040	YRI.SG	0.000252	5.6e-05	4.481
Poland	Denmark	BUK040	YRI.SG	-0.000531	8.4e-05	-6.304		Poland	Ireland	BUK040	YRI.SG	-0.000192	9.6e-05	-2.003
Ireland	Denmark	BUK040	YRI.SG	-0.000338	6e-05	-5.626		Denmark	Ireland	BUK040	YRI.SG	0.000338	6e-05	5.626
NGermany	Denmark	BUK040	YRI.SG	-4.4e-05	6.9e-05	-0.642		NGermany	Ireland	BUK040	YRI.SG	0.000294	8.1e-05	3.642
Germany	Denmark	BUK040	YRI.SG	-0.000703	4.3e-05	-16.435		Germany	Ireland	BUK040	YRI.SG	-0.000365	5.6e-05	-6.51
Belgium	Denmark	BUK040	YRI.SG	-0.000576	4.9e-05	-11.704		Belgium	Ireland	BUK040	YRI.SG	-0.000238	5.7e-05	-4.148
Netherlands	Denmark	BUK040	YRI.SG	-0.000268	4.8e-05	-5.625		Netherlands	Ireland	BUK040	YRI.SG	7e-05	5.6e-05	1.248
England	Denmark	BUK040	YRI.SG	-0.000327	4.5e-05	-7.302		England	Ireland	BUK040	YRI.SG	1.1e-05	4.2e-05	0.269
NIreland	Denmark	BUK040	YRI.SG	-0.000303	6.8e-05	-4.465		NIreland	Ireland	BUK040	YRI.SG	3.5e-05	6.1e-05	0.572
Scotland	Denmark	BUK040	YRI.SG	-0.000295	7.5e-05	-3.958		Scotland	Ireland	BUK040	YRI.SG	4.3e-05	6.9e-05	0.617
Orkney	Denmark	BUK040	YRI.SG	-0.000434	7.8e-05	-5.546		Orkney	Ireland	BUK040	YRI.SG	-9.6e-05	7.3e-05	-1.315
Wales	Denmark	BUK040	YRI.SG	-0.000317	7.6e-05	-4.189		Wales	Ireland	BUK040	YRI.SG	2.1e-05	6.3e-05	0.34
Sweden	Denmark	BUK041	YRI.SG	-1.8e-05	3.8e-05	-0.466		Sweden	Ireland	BUK041	YRI.SG	0.000226	5.7e-05	3.966
Norway	Denmark	BUK041	YRI.SG	-6.7e-05	4e-05	-1.664		Norway	Ireland	BUK041	YRI.SG	0.000177	5.4e-05	3.294
Poland	Denmark	BUK041	YRI.SG	-0.000458	9e-05	-5.071		Poland	Ireland	BUK041	YRI.SG	-0.000213	0.0001	-2.128
Ireland	Denmark	BUK041	YRI.SG	-0.000244	5.7e-05	-4.272		Denmark	Ireland	BUK041	YRI.SG	0.000244	5.7e-05	4.272
NGermany	Denmark	BUK041	YRI.SG	-1.2e-05	6.5e-05	-0.182		NGermany	Ireland	BUK041	YRI.SG	0.000233	7.3e-05	3.164
Germany	Denmark	BUK041	YRI.SG	-0.000631	4.3e-05	-14.726		Germany	Ireland	BUK041	YRI.SG	-0.000386	5.4e-05	-7.138
Belgium	Denmark	BUK041	YRI.SG	-0.000535	4.7e-05	-11.351		Belgium	Ireland	BUK041	YRI.SG	-0.000291	5.6e-05	-5.162
Netherlands	Denmark	BUK041	YRI.SG	-0.000229	4.5e-05	-5.077		Netherlands	Ireland	BUK041	YRI.SG	1.5e-05	5.5e-05	0.273
England	Denmark	BUK041	YRI.SG	-0.000273	4.1e-05	-6.681		England	Ireland	BUK041	YRI.SG	-2.9e-05	4.2e-05	-0.684
NIreland	Denmark	BUK041	YRI.SG	-0.000276	6.7e-05	-4.089		NIreland	Ireland	BUK041	YRI.SG	-3.1e-05	6.3e-05	-0.502
Scotland	Denmark	BUK041	YRI.SG	-0.000212	6.8e-05	-3.117		Scotland	Ireland	BUK041	YRI.SG	3.2e-05	6.1e-05	0.525
Orkney	Denmark	BUK041	YRI.SG	-0.000311	8.1e-05	-3.842		Orkney	Ireland	BUK041	YRI.SG	-6.7e-05	7.2e-05	-0.936
Wales	Denmark	BUK041	YRI.SG	-0.000238	6.9e-05	-3.437		Wales	Ireland	BUK041	YRI.SG	6e-06	6.3e-05	0.099
Sweden	Denmark	BUK042	YRI.SG	3e-06	4.1e-05	0.079		Sweden	Ireland	BUK042	YRI.SG	0.000259	6.5e-05	3.992
Norway	Denmark	BUK042	YRI.SG	-4.6e-05	4.3e-05	-1.058		Norway	Ireland	BUK042	YRI.SG	0.00021	6.1e-05	3.443
Poland	Denmark	BUK042	YRI.SG	-0.000487	9.1e-05	-5.375		Poland	Ireland	BUK042	YRI.SG	-0.000231	0.000102	-2.266
Ireland	Denmark	BUK042	YRI.SG	-0.000256	6.4e-05	-3.981		Denmark	Ireland	BUK042	YRI.SG	0.000256	6.4e-05	3.981
NGermany	Denmark	BUK042	YRI.SG	-3.9e-05	6.3e-05	-0.622		NGermany	Ireland	BUK042	YRI.SG	0.000216	7.8e-05	2.771
Germany	Denmark	BUK042	YRI.SG	-0.000624	4.2e-05	-14.747		Germany	Ireland	BUK042	YRI.SG	-0.000368	5.8e-05	-6.347
Belgium	Denmark	BUK042	YRI.SG	-0.000507	4.5e-05	-11.162		Belgium	Ireland	BUK042	YRI.SG	-0.000251	5.9e-05	-4.268
Netherlands	Denmark	BUK042	YRI.SG	-0.000155	4.6e-05	-3.407		Netherlands	Ireland	BUK042	YRI.SG	0.0001	5.9e-05	1.695
England	Denmark	BUK042	YRI.SG	-0.000289	4.3e-05	-6.713		England	Ireland	BUK042	YRI.SG	-3.3e-05	4.6e-05	-0.724
NIreland	Denmark	BUK042	YRI.SG	-0.000254	7.5e-05	-3.404		NIreland	Ireland	BUK042	YRI.SG	1e-06	6.3e-05	0.02
Scotland	Denmark	BUK042	YRI.SG	-0.000196	7.5e-05	-2.626		Scotland	Ireland	BUK042	YRI.SG	5.9e-05	6.9e-05	0.857
Orkney	Denmark	BUK042	YRI.SG	-0.000223	8.3e-05	-2.684		Orkney	Ireland	BUK042	YRI.SG	3.3e-05	8.1e-05	0.405
Wales	Denmark	BUK042	YRI.SG	-0.000271	7.8e-05	-3.479		Wales	Ireland	BUK042	YRI.SG	-1.5e-05	6.9e-05	-0.225
Sweden	Denmark	BUK043	YRI.SG	-3.3e-05	3.9e-05	-0.848		Sweden	Ireland	BUK043	YRI.SG	0.000211	6e-05	3.523
Norway	Denmark	BUK043	YRI.SG	-8.7e-05	4.1e-05	-2.106		Norway	Ireland	BUK043	YRI.SG	0.000157	5.5e-05	2.867
Poland	Denmark	BUK043	YRI.SG	-0.000495	8.5e-05	-5.833		Poland	Ireland	BUK043	YRI.SG	-0.000251	9.5e-05	-2.655
Ireland	Denmark	BUK043	YRI.SG	-0.000244	5.9e-05	-4.123		Denmark	Ireland	BUK043	YRI.SG	0.000244	5.9e-05	4.123
NGermany	Denmark	BUK043	YRI.SG	-6.2e-05	6.2e-05	-0.991		NGermany	Ireland	BUK043	YRI.SG	0.000182	7.2e-05	2.526
Germany	Denmark	BUK043	YRI.SG	-0.000666	4.1e-05	-16.399		Germany	Ireland	BUK043	YRI.SG	-0.000422	5.5e-05	-7.721
Belgium	Denmark	BUK043	YRI.SG	-0.000557	4.6e-05	-12.065		Belgium	Ireland	BUK043	YRI.SG	-0.000314	5.4e-05	-5.8
Netherlands	Denmark	BUK043	YRI.SG	-0.000181	4.5e-05	-4.031		Netherlands	Ireland	BUK043	YRI.SG	6.3e-05	5.5e-05	1.145
England	Denmark	BUK043	YRI.SG	-0.00032	4.1e-05	-7.763		England	Ireland	BUK043	YRI.SG	-7.6e-05	4.3e-05	-1.768
NIreland	Denmark	BUK043	YRI.SG	-0.000232	6.9e-05	-3.384		NIreland	Ireland	BUK043	YRI.SG	1.2e-05	6e-05	0.199
Scotland	Denmark	BUK043	YRI.SG	-0.000211	6.7e-05	-3.138		Scotland	Ireland	BUK043	YRI.SG	3.3e-05	6.5e-05	0.499
Orkney	Denmark	BUK043	YRI.SG	-0.00041	8e-05	-5.136		Orkney	Ireland	BUK043	YRI.SG	-0.000166	7.4e-05	-2.241
Wales	Denmark	BUK043	YRI.SG	-0.000411	7.3e-05	-5.622		Wales	Ireland	BUK043	YRI.SG	-0.000167	6.6e-05	-2.509
Sweden	Denmark	BUK044	YRI.SG	-9.6e-05	4e-05	-2.383		Sweden	Ireland	BUK044	YRI.SG	0.000151	6.2e-05	2.446
Norway	Denmark	BUK044	YRI.SG	-0.000105	4.5e-05	-2.336		Norway	Ireland	BUK044	YRI.SG	0.000142	5.8e-05	2.447
Poland	Denmark	BUK044	YRI.SG	-0.000593	9e-05	-6.575		Poland	Ireland	BUK044	YRI.SG	-0.000346	9.9e-05	-3.514
Ireland	Denmark	BUK044	YRI.SG	-0.000247	6.5e-05	-3.776		Denmark	Ireland	BUK044	YRI.SG	0.000247	6.5e-05	3.776
NGermany	Denmark	BUK044	YRI.SG	-5.4e-05	6.6e-05	-0.817		NGermany	Ireland	BUK044	YRI.SG	0.000192	7.6e-05	2.526
Germany	Denmark	BUK044	YRI.SG	-0.000651	4.3e-05	-15.071		Germany	Ireland	BUK044	YRI.SG	-0.000404	5.8e-05	-6.992
Belgium	Denmark	BUK044	YRI.SG	-0.000493	4.9e-05	-10.151		Belgium	Ireland	BUK044	YRI.SG	-0.000246	5.9e-05	-4.185
Netherlands	Denmark	BUK044	YRI.SG	-0.000125	4.6e-05	-2.697		Netherlands	Ireland	BUK044	YRI.SG	0.000121	5.8e-05	2.09
England	Denmark	BUK044	YRI.SG	-0.000265	4.4e-05	-6.087		England	Ireland	BUK044	YRI.SG	-1.9e-05	4.6e-05	-0.407
NIreland	Denmark	BUK044	YRI.SG	-0.000184	7.5e-05	-2.446		NIreland	Ireland	BUK044	YRI.SG	6.3e-05	6.2e-05	1.025
Scotland	Denmark	BUK044	YRI.SG	-0.00014	7.2e-05	-1.963		Scotland	Ireland	BUK044	YRI.SG	0.000106	6.8e-05	1.559
Orkney	Denmark	BUK044	YRI.SG	-0.000295	8.5e-05	-3.486		Orkney	Ireland	BUK044	YRI.SG	-4.8e-05	7.8e-05	-0.618
Wales	Denmark	BUK044	YRI.SG	-0.000292	7.4e-05	-3.954		Wales	Ireland	BUK044	YRI.SG	-4.5e-05	6.3e-05	-0.713
Sweden	Denmark	BUK045	YRI.SG	-5.9e-05	3.9e-05	-1.503		Sweden	Ireland	BUK045	YRI.SG	0.000144	6.3e-05	2.276
Norway	Denmark	BUK045	YRI.SG	-8.1e-05	3.9e-05	-2.104		Norway	Ireland	BUK045	YRI.SG	0.000121	5.9e-05	2.057
Poland	Denmark	BUK045	YRI.SG	-0.000366	8.3e-05	-4.421		Poland	Ireland	BUK045	YRI.SG	-0.000163	9.5e-05	-1.715
Ireland	Denmark	BUK045	YRI.SG	-0.000202	6.2e-05	-3.273		Denmark	Ireland	BUK045	YRI.SG	0.000202	6.2e-05	3.273
NGermany	Denmark	BUK045	YRI.SG	-0.000104	6.4e-05	-1.624		NGermany	Ireland	BUK045	YRI.SG	9.8e-05	7.7e-05	1.284
Germany	Denmark	BUK045	YRI.SG	-0.000592	4.1e-05	-14.538		Germany	Ireland	BUK045	YRI.SG	-0.00039	5.6e-05	-6.932
Belgium	Denmark	BUK045	YRI.SG	-0.000474	4.5e-05	-10.441		Belgium	Ireland	BUK045	YRI.SG	-0.000272	5.7e-05	-4.802
Netherlands	Denmark	BUK045	YRI.SG	-0.000153	4.1e-05	-3.696		Netherlands	Ireland	BUK045	YRI.SG	5e-05	5.9e-05	0.835
England	Denmark	BUK045	YRI.SG	-0.000244	4e-05	-6.158		England	Ireland	BUK045	YRI.SG	-4.2e-05	4.6e-05	-0.92
NIreland	Denmark	BUK045	YRI.SG	-0.000134	7.2e-05	-1.868		NIreland	Ireland	BUK045	YRI.SG	6.8e-05	6.3e-05	1.086
Scotland	Denmark	BUK045	YRI.SG	-0.000184	6.8e-05	-2.705		Scotland	Ireland	BUK045	YRI.SG	1.8e-05	6.4e-05	0.286
Orkney	Denmark	BUK045	YRI.SG	-0.000154	7.6e-05	-2.019		Orkney	Ireland	BUK045	YRI.SG	4.9e-05	7.1e-05	0.689
Wales	Denmark	BUK045	YRI.SG	-0.000286	6.8e-05	-4.196		Wales	Ireland	BUK045	YRI.SG	-8.4e-05	5.9e-05	-1.409
Sweden	Denmark	BUK046	YRI.SG	-0.000126	4.1e-05	-3.092		Sweden	Ireland	BUK046	YRI.SG	-2.2e-05	6.3e-05	-0.349
Norway	Denmark	BUK046	YRI.SG	-0.000163	4.3e-05	-3.757		Norway	Ireland	BUK046	YRI.SG	-5.9e-05	6e-05	-0.978
Poland	Denmark	BUK046	YRI.SG	-0.000363	8.8e-05	-4.153		Poland	Ireland	BUK046	YRI.SG	-0.000259	0.000101	-2.568
Ireland	Denmark	BUK046	YRI.SG	-0.000104	6.4e-05	-1.624		Denmark	Ireland	BUK046	YRI.SG	0.000104	6.4e-05	1.624
NGermany	Denmark	BUK046	YRI.SG	-4e-06	6.4e-05	-0.058		NGermany	Ireland	BUK046	YRI.SG	0.0001	7.9e-05	1.275
Germany	Denmark	BUK046	YRI.SG	-0.000503	4.1e-05	-12.209		Germany	Ireland	BUK046	YRI.SG	-0.000399	5.8e-05	-6.847
Belgium	Denmark	BUK046	YRI.SG	-0.000363	4.6e-05	-7.973		Belgium	Ireland	BUK046	YRI.SG	-0.000259	5.9e-05	-4.391
Netherlands	Denmark	BUK046	YRI.SG	-0.000184	4.7e-05	-3.948		Netherlands	Ireland	BUK046	YRI.SG	-8e-05	5.8e-05	-1.388
England	Denmark	BUK046	YRI.SG	-0.00021	4.2e-05	-4.956		England	Ireland	BUK046	YRI.SG	-0.000106	4.4e-05	-2.387
NIreland	Denmark	BUK046	YRI.SG	-8.1e-05	6.9e-05	-1.177		NIreland	Ireland	BUK046	YRI.SG	2.3e-05	5.8e-05	0.405
Scotland	Denmark	BUK046	YRI.SG	-0.000107	7.3e-05	-1.458		Scotland	Ireland	BUK046	YRI.SG	-3e-06	6.9e-05	-0.042
Orkney	Denmark	BUK046	YRI.SG	-0.000197	7.7e-05	-2.541		Orkney	Ireland	BUK046	YRI.SG	-9.3e-05	7.6e-05	-1.218
Wales	Denmark	BUK046	YRI.SG	-7.2e-05	7.1e-05	-1.015		Wales	Ireland	BUK046	YRI.SG	3.2e-05	6.5e-05	0.488
Sweden	Denmark	BUK047	YRI.SG	-2.8e-05	4.4e-05	-0.642		Sweden	Ireland	BUK047	YRI.SG	0.000194	6.5e-05	2.971
Norway	Denmark	BUK047	YRI.SG	-4.1e-05	4.6e-05	-0.898		Norway	Ireland	BUK047	YRI.SG	0.000181	6.1e-05	2.961
Poland	Denmark	BUK047	YRI.SG	-0.000477	8.9e-05	-5.345		Poland	Ireland	BUK047	YRI.SG	-0.000255	9.8e-05	-2.591
Ireland	Denmark	BUK047	YRI.SG	-0.000222	6.2e-05	-3.568		Denmark	Ireland	BUK047	YRI.SG	0.000222	6.2e-05	3.568
NGermany	Denmark	BUK047	YRI.SG	-8.6e-05	6.9e-05	-1.241		NGermany	Ireland	BUK047	YRI.SG	0.000136	7.7e-05	1.762
Germany	Denmark	BUK047	YRI.SG	-0.000668	4.5e-05	-14.999		Germany	Ireland	BUK047	YRI.SG	-0.000446	5.7e-05	-7.808
Belgium	Denmark	BUK047	YRI.SG	-0.000549	4.9e-05	-11.275		Belgium	Ireland	BUK047	YRI.SG	-0.000327	5.6e-05	-5.783
Netherlands	Denmark	BUK047	YRI.SG	-0.000153	4.7e-05	-3.277		Netherlands	Ireland	BUK047	YRI.SG	6.9e-05	5.8e-05	1.192
England	Denmark	BUK047	YRI.SG	-0.000236	4.4e-05	-5.339		England	Ireland	BUK047	YRI.SG	-1.4e-05	4.5e-05	-0.312
NIreland	Denmark	BUK047	YRI.SG	-0.000111	7.4e-05	-1.505		NIreland	Ireland	BUK047	YRI.SG	0.000111	6.4e-05	1.737
Scotland	Denmark	BUK047	YRI.SG	-0.000145	7.4e-05	-1.948		Scotland	Ireland	BUK047	YRI.SG	7.7e-05	7.1e-05	1.084
Orkney	Denmark	BUK047	YRI.SG	-0.000313	7.7e-05	-4.056		Orkney	Ireland	BUK047	YRI.SG	-9.1e-05	7.4e-05	-1.232
Wales	Denmark	BUK047	YRI.SG	-0.000205	7.7e-05	-2.671		Wales	Ireland	BUK047	YRI.SG	1.7e-05	6.8e-05	0.249
Sweden	Denmark	BUK048	YRI.SG	-3.5e-05	4e-05	-0.878		Sweden	Ireland	BUK048	YRI.SG	0.000262	5.8e-05	4.556
Norway	Denmark	BUK048	YRI.SG	-5.3e-05	4e-05	-1.335		Norway	Ireland	BUK048	YRI.SG	0.000244	5.2e-05	4.666
Poland	Denmark	BUK048	YRI.SG	-0.000513	8.2e-05	-6.253		Poland	Ireland	BUK048	YRI.SG	-0.000215	9.1e-05	-2.36
Ireland	Denmark	BUK048	YRI.SG	-0.000297	5.5e-05	-5.375		Denmark	Ireland	BUK048	YRI.SG	0.000297	5.5e-05	5.375
NGermany	Denmark	BUK048	YRI.SG	-0.000108	6.3e-05	-1.728		NGermany	Ireland	BUK048	YRI.SG	0.000189	7.2e-05	2.633
Germany	Denmark	BUK048	YRI.SG	-0.000671	4.1e-05	-16.536		Germany	Ireland	BUK048	YRI.SG	-0.000374	5.3e-05	-7.087
Belgium	Denmark	BUK048	YRI.SG	-0.000502	4.4e-05	-11.369		Belgium	Ireland	BUK048	YRI.SG	-0.000205	5.5e-05	-3.755
Netherlands	Denmark	BUK048	YRI.SG	-0.000164	4.3e-05	-3.789		Netherlands	Ireland	BUK048	YRI.SG	0.000133	5.5e-05	2.445
England	Denmark	BUK048	YRI.SG	-0.000305	3.9e-05	-7.763		England	Ireland	BUK048	YRI.SG	-8e-06	4e-05	-0.192
NIreland	Denmark	BUK048	YRI.SG	-0.000236	6.7e-05	-3.492		NIreland	Ireland	BUK048	YRI.SG	6.2e-05	5.8e-05	1.064
Scotland	Denmark	BUK048	YRI.SG	-0.000196	6.9e-05	-2.819		Scotland	Ireland	BUK048	YRI.SG	0.000102	6.5e-05	1.569
Orkney	Denmark	BUK048	YRI.SG	-0.000248	7.9e-05	-3.132		Orkney	Ireland	BUK048	YRI.SG	4.9e-05	7.4e-05	0.663
Wales	Denmark	BUK048	YRI.SG	-0.000289	7e-05	-4.093		Wales	Ireland	BUK048	YRI.SG	9e-06	6.3e-05	0.142
Sweden	Denmark	BUK049	YRI.SG	-7.4e-05	4.1e-05	-1.808		Sweden	Ireland	BUK049	YRI.SG	1.3e-05	6.1e-05	0.22
Norway	Denmark	BUK049	YRI.SG	-0.000126	4e-05	-3.164		Norway	Ireland	BUK049	YRI.SG	-3.9e-05	5.6e-05	-0.695
Poland	Denmark	BUK049	YRI.SG	-0.000358	8.4e-05	-4.234		Poland	Ireland	BUK049	YRI.SG	-0.00027	9.4e-05	-2.863
Ireland	Denmark	BUK049	YRI.SG	-8.7e-05	5.9e-05	-1.487		Denmark	Ireland	BUK049	YRI.SG	8.7e-05	5.9e-05	1.487
NGermany	Denmark	BUK049	YRI.SG	-0.000105	6.3e-05	-1.681		NGermany	Ireland	BUK049	YRI.SG	-1.8e-05	7.4e-05	-0.247
Germany	Denmark	BUK049	YRI.SG	-0.000541	4e-05	-13.395		Germany	Ireland	BUK049	YRI.SG	-0.000453	5.7e-05	-7.941
Belgium	Denmark	BUK049	YRI.SG	-0.000433	4.3e-05	-9.985		Belgium	Ireland	BUK049	YRI.SG	-0.000345	5.4e-05	-6.381
Netherlands	Denmark	BUK049	YRI.SG	-0.000205	4.3e-05	-4.809		Netherlands	Ireland	BUK049	YRI.SG	-0.000118	5.9e-05	-2.012
England	Denmark	BUK049	YRI.SG	-0.000224	3.6e-05	-6.189		England	Ireland	BUK049	YRI.SG	-0.000137	4.4e-05	-3.146
NIreland	Denmark	BUK049	YRI.SG	-9e-05	6.5e-05	-1.378		NIreland	Ireland	BUK049	YRI.SG	-2e-06	6.1e-05	-0.037
Scotland	Denmark	BUK049	YRI.SG	-0.000205	6.8e-05	-3.03		Scotland	Ireland	BUK049	YRI.SG	-0.000118	6.9e-05	-1.717
Orkney	Denmark	BUK049	YRI.SG	-0.000295	7.3e-05	-4.021		Orkney	Ireland	BUK049	YRI.SG	-0.000208	7.4e-05	-2.803
Wales	Denmark	BUK049	YRI.SG	-0.000133	7.1e-05	-1.876		Wales	Ireland	BUK049	YRI.SG	-4.6e-05	6.4e-05	-0.716
Sweden	Denmark	BUK050	YRI.SG	-4.5e-05	3.8e-05	-1.186		Sweden	Ireland	BUK050	YRI.SG	0.000126	6e-05	2.111
Norway	Denmark	BUK050	YRI.SG	-1.9e-05	4e-05	-0.464		Norway	Ireland	BUK050	YRI.SG	0.000152	5.6e-05	2.703
Poland	Denmark	BUK050	YRI.SG	-0.000387	8.4e-05	-4.628		Poland	Ireland	BUK050	YRI.SG	-0.000216	9.1e-05	-2.368
Ireland	Denmark	BUK050	YRI.SG	-0.000171	6e-05	-2.837		Denmark	Ireland	BUK050	YRI.SG	0.000171	6e-05	2.837
NGermany	Denmark	BUK050	YRI.SG	-7.7e-05	6.2e-05	-1.245		NGermany	Ireland	BUK050	YRI.SG	9.4e-05	7.6e-05	1.235
Germany	Denmark	BUK050	YRI.SG	-0.000592	4.3e-05	-13.82		Germany	Ireland	BUK050	YRI.SG	-0.000421	5.8e-05	-7.295
Belgium	Denmark	BUK050	YRI.SG	-0.000383	4.6e-05	-8.343		Belgium	Ireland	BUK050	YRI.SG	-0.000212	5.6e-05	-3.81
Netherlands	Denmark	BUK050	YRI.SG	-8.4e-05	4.3e-05	-1.963		Netherlands	Ireland	BUK050	YRI.SG	8.7e-05	5.6e-05	1.549
England	Denmark	BUK050	YRI.SG	-0.000193	4e-05	-4.871		England	Ireland	BUK050	YRI.SG	-2.3e-05	4.6e-05	-0.492
NIreland	Denmark	BUK050	YRI.SG	-0.000135	6.4e-05	-2.105		NIreland	Ireland	BUK050	YRI.SG	3.6e-05	6e-05	0.592
Scotland	Denmark	BUK050	YRI.SG	-7e-05	6.8e-05	-1.016		Scotland	Ireland	BUK050	YRI.SG	0.000101	6.7e-05	1.51
Orkney	Denmark	BUK050	YRI.SG	-0.000119	7.5e-05	-1.572		Orkney	Ireland	BUK050	YRI.SG	5.2e-05	6.9e-05	0.76
Wales	Denmark	BUK050	YRI.SG	-0.000226	7.6e-05	-2.995		Wales	Ireland	BUK050	YRI.SG	-5.5e-05	7.1e-05	-0.785
Sweden	Denmark	BUK051	YRI.SG	-2.8e-05	4.3e-05	-0.652		Sweden	Ireland	BUK051	YRI.SG	9.7e-05	6.4e-05	1.52
Norway	Denmark	BUK051	YRI.SG	-4.4e-05	4.2e-05	-1.037		Norway	Ireland	BUK051	YRI.SG	8.1e-05	5.9e-05	1.362
Poland	Denmark	BUK051	YRI.SG	-0.000443	9e-05	-4.903		Poland	Ireland	BUK051	YRI.SG	-0.000318	9.4e-05	-3.373
Ireland	Denmark	BUK051	YRI.SG	-0.000125	6.1e-05	-2.052		Denmark	Ireland	BUK051	YRI.SG	0.000125	6.1e-05	2.052
NGermany	Denmark	BUK051	YRI.SG	-0.000115	6.7e-05	-1.726		NGermany	Ireland	BUK051	YRI.SG	1e-05	8e-05	0.124
Germany	Denmark	BUK051	YRI.SG	-0.000578	4.4e-05	-13.013		Germany	Ireland	BUK051	YRI.SG	-0.000453	5.4e-05	-8.428
Belgium	Denmark	BUK051	YRI.SG	-0.00045	4.6e-05	-9.77		Belgium	Ireland	BUK051	YRI.SG	-0.000325	5.6e-05	-5.807
Netherlands	Denmark	BUK051	YRI.SG	-0.000227	4.8e-05	-4.692		Netherlands	Ireland	BUK051	YRI.SG	-0.000102	6e-05	-1.71
England	Denmark	BUK051	YRI.SG	-0.000208	4.1e-05	-5.113		England	Ireland	BUK051	YRI.SG	-8.3e-05	4.7e-05	-1.759
NIreland	Denmark	BUK051	YRI.SG	-0.0001	6.7e-05	-1.5		NIreland	Ireland	BUK051	YRI.SG	2.5e-05	6.4e-05	0.387
Scotland	Denmark	BUK051	YRI.SG	-0.000198	7.5e-05	-2.647		Scotland	Ireland	BUK051	YRI.SG	-7.3e-05	7e-05	-1.052
Orkney	Denmark	BUK051	YRI.SG	-0.000234	8.4e-05	-2.774		Orkney	Ireland	BUK051	YRI.SG	-0.000109	7.9e-05	-1.378
Wales	Denmark	BUK051	YRI.SG	-0.000148	7.2e-05	-2.047		Wales	Ireland	BUK051	YRI.SG	-2.3e-05	6.9e-05	-0.337
Sweden	Denmark	BUK052	YRI.SG	-2.7e-05	4e-05	-0.679		Sweden	Ireland	BUK052	YRI.SG	0.000164	5.9e-05	2.768
Norway	Denmark	BUK052	YRI.SG	-9e-06	4.2e-05	-0.218		Norway	Ireland	BUK052	YRI.SG	0.000182	5.7e-05	3.165
Poland	Denmark	BUK052	YRI.SG	-0.000424	8.5e-05	-4.975		Poland	Ireland	BUK052	YRI.SG	-0.000234	9.8e-05	-2.395
Ireland	Denmark	BUK052	YRI.SG	-0.000191	5.8e-05	-3.29		Denmark	Ireland	BUK052	YRI.SG	0.000191	5.8e-05	3.29
NGermany	Denmark	BUK052	YRI.SG	-9.9e-05	6.3e-05	-1.576		NGermany	Ireland	BUK052	YRI.SG	9.2e-05	7.3e-05	1.254
Germany	Denmark	BUK052	YRI.SG	-0.000584	4.1e-05	-14.132		Germany	Ireland	BUK052	YRI.SG	-0.000393	5.7e-05	-6.865
Belgium	Denmark	BUK052	YRI.SG	-0.000457	4.5e-05	-10.221		Belgium	Ireland	BUK052	YRI.SG	-0.000267	5.5e-05	-4.868
Netherlands	Denmark	BUK052	YRI.SG	-0.000191	4.1e-05	-4.623		Netherlands	Ireland	BUK052	YRI.SG	0	5.5e-05	-0.005
England	Denmark	BUK052	YRI.SG	-0.000213	3.9e-05	-5.498		England	Ireland	BUK052	YRI.SG	-2.2e-05	4.4e-05	-0.497
NIreland	Denmark	BUK052	YRI.SG	-0.000116	6.8e-05	-1.701		NIreland	Ireland	BUK052	YRI.SG	7.5e-05	6e-05	1.259
Scotland	Denmark	BUK052	YRI.SG	-0.000102	6.9e-05	-1.49		Scotland	Ireland	BUK052	YRI.SG	8.9e-05	6.5e-05	1.362
Orkney	Denmark	BUK052	YRI.SG	-0.000289	7.8e-05	-3.719		Orkney	Ireland	BUK052	YRI.SG	-9.8e-05	7.4e-05	-1.332
Wales	Denmark	BUK052	YRI.SG	-0.00028	7e-05	-4.021		Wales	Ireland	BUK052	YRI.SG	-8.9e-05	6.2e-05	-1.429
Sweden	Denmark	BUK053	YRI.SG	-3e-05	4.4e-05	-0.692		Sweden	Ireland	BUK053	YRI.SG	0.000243	6.7e-05	3.629
Norway	Denmark	BUK053	YRI.SG	-6.6e-05	4.4e-05	-1.524		Norway	Ireland	BUK053	YRI.SG	0.000206	6.2e-05	3.339
Poland	Denmark	BUK053	YRI.SG	-0.000682	9.4e-05	-7.28		Poland	Ireland	BUK053	YRI.SG	-0.000409	0.000105	-3.914
Ireland	Denmark	BUK053	YRI.SG	-0.000273	6.6e-05	-4.165		Denmark	Ireland	BUK053	YRI.SG	0.000273	6.6e-05	4.165
NGermany	Denmark	BUK053	YRI.SG	-0.000103	6.8e-05	-1.509		NGermany	Ireland	BUK053	YRI.SG	0.00017	7.9e-05	2.163
Germany	Denmark	BUK053	YRI.SG	-0.000734	4.4e-05	-16.571		Germany	Ireland	BUK053	YRI.SG	-0.000461	6.1e-05	-7.587
Belgium	Denmark	BUK053	YRI.SG	-0.000571	4.8e-05	-11.933		Belgium	Ireland	BUK053	YRI.SG	-0.000298	5.8e-05	-5.118
Netherlands	Denmark	BUK053	YRI.SG	-0.000242	4.8e-05	-4.992		Netherlands	Ireland	BUK053	YRI.SG	3.1e-05	5.7e-05	0.545
England	Denmark	BUK053	YRI.SG	-0.000313	4.2e-05	-7.447		England	Ireland	BUK053	YRI.SG	-4.1e-05	4.6e-05	-0.878
NIreland	Denmark	BUK053	YRI.SG	-0.000201	7.5e-05	-2.681		NIreland	Ireland	BUK053	YRI.SG	7.2e-05	6.6e-05	1.086
Scotland	Denmark	BUK053	YRI.SG	-0.00018	7.4e-05	-2.435		Scotland	Ireland	BUK053	YRI.SG	9.2e-05	6.9e-05	1.337
Orkney	Denmark	BUK053	YRI.SG	-0.000437	7.9e-05	-5.51		Orkney	Ireland	BUK053	YRI.SG	-0.000164	7.4e-05	-2.215
Wales	Denmark	BUK053	YRI.SG	-0.000369	7.8e-05	-4.75		Wales	Ireland	BUK053	YRI.SG	-9.6e-05	6.4e-05	-1.496
Sweden	Denmark	BUK054	YRI.SG	-6e-06	6.2e-05	-0.09		Sweden	Ireland	BUK054	YRI.SG	7e-06	8.8e-05	0.079
Norway	Denmark	BUK054	YRI.SG	-6.6e-05	6.6e-05	-1.001		Norway	Ireland	BUK054	YRI.SG	-5.3e-05	8.4e-05	-0.637
Poland	Denmark	BUK054	YRI.SG	-0.00041	0.000121	-3.387		Poland	Ireland	BUK054	YRI.SG	-0.000398	0.000133	-2.983
Ireland	Denmark	BUK054	YRI.SG	-1.3e-05	9.1e-05	-0.138		Denmark	Ireland	BUK054	YRI.SG	1.3e-05	9.1e-05	0.138
NGermany	Denmark	BUK054	YRI.SG	-1.9e-05	9.3e-05	-0.198		NGermany	Ireland	BUK054	YRI.SG	-6e-06	0.000107	-0.056
Germany	Denmark	BUK054	YRI.SG	-0.000578	6.4e-05	-9.107		Germany	Ireland	BUK054	YRI.SG	-0.000566	7.9e-05	-7.198
Belgium	Denmark	BUK054	YRI.SG	-0.000419	7.1e-05	-5.862		Belgium	Ireland	BUK054	YRI.SG	-0.000406	7.8e-05	-5.238
Netherlands	Denmark	BUK054	YRI.SG	-0.000116	7e-05	-1.658		Netherlands	Ireland	BUK054	YRI.SG	-0.000103	8.5e-05	-1.218
England	Denmark	BUK054	YRI.SG	-0.000124	6.2e-05	-2.015		England	Ireland	BUK054	YRI.SG	-0.000112	6.5e-05	-1.724
NIreland	Denmark	BUK054	YRI.SG	0.000123	0.000101	1.218		NIreland	Ireland	BUK054	YRI.SG	0.000135	8.9e-05	1.523
Scotland	Denmark	BUK054	YRI.SG	-4e-06	0.000112	-0.039		Scotland	Ireland	BUK054	YRI.SG	8e-06	0.000108	0.076
Orkney	Denmark	BUK054	YRI.SG	-1.3e-05	0.000117	-0.109		Orkney	Ireland	BUK054	YRI.SG	0	0.000112	-0.002
Wales	Denmark	BUK054	YRI.SG	-0.000148	0.000102	-1.458		Wales	Ireland	BUK054	YRI.SG	-0.000136	9.4e-05	-1.45
Sweden	Denmark	BUK055	YRI.SG	-5.7e-05	4e-05	-1.439		Sweden	Ireland	BUK055	YRI.SG	-0.000323	6.1e-05	-5.262
Norway	Denmark	BUK055	YRI.SG	-4.5e-05	4.1e-05	-1.095		Norway	Ireland	BUK055	YRI.SG	-0.000311	5.8e-05	-5.386
Poland	Denmark	BUK055	YRI.SG	-0.000412	8.4e-05	-4.902		Poland	Ireland	BUK055	YRI.SG	-0.000678	9.5e-05	-7.15
Ireland	Denmark	BUK055	YRI.SG	0.000266	5.8e-05	4.564		Denmark	Ireland	BUK055	YRI.SG	-0.000266	5.8e-05	-4.564
NGermany	Denmark	BUK055	YRI.SG	-8.4e-05	6.3e-05	-1.334		NGermany	Ireland	BUK055	YRI.SG	-0.00035	7.7e-05	-4.55
Germany	Denmark	BUK055	YRI.SG	-0.000492	4e-05	-12.208		Germany	Ireland	BUK055	YRI.SG	-0.000758	5.5e-05	-13.661
Belgium	Denmark	BUK055	YRI.SG	-0.000334	4.8e-05	-6.899		Belgium	Ireland	BUK055	YRI.SG	-0.0006	5.7e-05	-10.44
Netherlands	Denmark	BUK055	YRI.SG	-0.000145	4.2e-05	-3.414		Netherlands	Ireland	BUK055	YRI.SG	-0.00041	5.9e-05	-7
England	Denmark	BUK055	YRI.SG	-8e-06	3.8e-05	-0.203		England	Ireland	BUK055	YRI.SG	-0.000274	4.5e-05	-6.114
NIreland	Denmark	BUK055	YRI.SG	0.000176	6.7e-05	2.639		NIreland	Ireland	BUK055	YRI.SG	-8.9e-05	6.2e-05	-1.434
Scotland	Denmark	BUK055	YRI.SG	0.000288	6.7e-05	4.282		Scotland	Ireland	BUK055	YRI.SG	2.2e-05	6.6e-05	0.342
Orkney	Denmark	BUK055	YRI.SG	6.9e-05	7.6e-05	0.903		Orkney	Ireland	BUK055	YRI.SG	-0.000197	7.6e-05	-2.596
Wales	Denmark	BUK055	YRI.SG	0.000163	7.1e-05	2.299		Wales	Ireland	BUK055	YRI.SG	-0.000103	6.2e-05	-1.651
Sweden	Denmark	BUK056	YRI.SG	-0.000113	4e-05	-2.786		Sweden	Ireland	BUK056	YRI.SG	0.00023	6.3e-05	3.67
Norway	Denmark	BUK056	YRI.SG	-0.000107	4.3e-05	-2.506		Norway	Ireland	BUK056	YRI.SG	0.000236	5.9e-05	3.966
Poland	Denmark	BUK056	YRI.SG	-0.000582	9.1e-05	-6.405		Poland	Ireland	BUK056	YRI.SG	-0.000239	9.9e-05	-2.404
Ireland	Denmark	BUK056	YRI.SG	-0.000343	6.4e-05	-5.377		Denmark	Ireland	BUK056	YRI.SG	0.000343	6.4e-05	5.377
NGermany	Denmark	BUK056	YRI.SG	-0.000189	6.5e-05	-2.9		NGermany	Ireland	BUK056	YRI.SG	0.000154	7.9e-05	1.955
Germany	Denmark	BUK056	YRI.SG	-0.000702	4.2e-05	-16.894		Germany	Ireland	BUK056	YRI.SG	-0.000359	5.9e-05	-6.085
Belgium	Denmark	BUK056	YRI.SG	-0.000598	4.7e-05	-12.685		Belgium	Ireland	BUK056	YRI.SG	-0.000255	5.9e-05	-4.349
Netherlands	Denmark	BUK056	YRI.SG	-0.000239	4.4e-05	-5.401		Netherlands	Ireland	BUK056	YRI.SG	0.000104	5.8e-05	1.801
England	Denmark	BUK056	YRI.SG	-0.000312	4.2e-05	-7.376		England	Ireland	BUK056	YRI.SG	3.1e-05	4.4e-05	0.715
NIreland	Denmark	BUK056	YRI.SG	-0.000266	7e-05	-3.815		NIreland	Ireland	BUK056	YRI.SG	7.7e-05	6.2e-05	1.247
Scotland	Denmark	BUK056	YRI.SG	-0.000284	7e-05	-4.055		Scotland	Ireland	BUK056	YRI.SG	5.9e-05	7e-05	0.837
Orkney	Denmark	BUK056	YRI.SG	-0.000377	8.1e-05	-4.666		Orkney	Ireland	BUK056	YRI.SG	-3.4e-05	7.9e-05	-0.436
Wales	Denmark	BUK056	YRI.SG	-0.000402	7.8e-05	-5.159		Wales	Ireland	BUK056	YRI.SG	-5.9e-05	6.5e-05	-0.914
Sweden	Denmark	BUK057	YRI.SG	-3.9e-05	3.9e-05	-0.987		Sweden	Ireland	BUK057	YRI.SG	8e-05	6.3e-05	1.269
Norway	Denmark	BUK057	YRI.SG	-3.3e-05	4e-05	-0.835		Norway	Ireland	BUK057	YRI.SG	8.6e-05	5.9e-05	1.464
Poland	Denmark	BUK057	YRI.SG	-0.000391	8.6e-05	-4.571		Poland	Ireland	BUK057	YRI.SG	-0.000272	9.6e-05	-2.823
Ireland	Denmark	BUK057	YRI.SG	-0.000119	6.1e-05	-1.956		Denmark	Ireland	BUK057	YRI.SG	0.000119	6.1e-05	1.956
NGermany	Denmark	BUK057	YRI.SG	-0.000119	6.4e-05	-1.862		NGermany	Ireland	BUK057	YRI.SG	0	8e-05	-0.002
Germany	Denmark	BUK057	YRI.SG	-0.000645	4.2e-05	-15.502		Germany	Ireland	BUK057	YRI.SG	-0.000526	5.7e-05	-9.294
Belgium	Denmark	BUK057	YRI.SG	-0.000458	4.7e-05	-9.717		Belgium	Ireland	BUK057	YRI.SG	-0.000339	5.9e-05	-5.758
Netherlands	Denmark	BUK057	YRI.SG	-0.000206	4.4e-05	-4.67		Netherlands	Ireland	BUK057	YRI.SG	-8.7e-05	5.8e-05	-1.481
England	Denmark	BUK057	YRI.SG	-0.000201	4e-05	-5.013		England	Ireland	BUK057	YRI.SG	-8.2e-05	4.6e-05	-1.785
NIreland	Denmark	BUK057	YRI.SG	-5.5e-05	6.9e-05	-0.792		NIreland	Ireland	BUK057	YRI.SG	6.4e-05	6.1e-05	1.052
Scotland	Denmark	BUK057	YRI.SG	-0.000108	7.1e-05	-1.524		Scotland	Ireland	BUK057	YRI.SG	1.1e-05	7.2e-05	0.156
Orkney	Denmark	BUK057	YRI.SG	-0.000171	8.2e-05	-2.087		Orkney	Ireland	BUK057	YRI.SG	-5.3e-05	7.5e-05	-0.699
Wales	Denmark	BUK057	YRI.SG	-0.000223	7.3e-05	-3.043		Wales	Ireland	BUK057	YRI.SG	-0.000104	6.4e-05	-1.615
Sweden	Denmark	BUK058	YRI.SG	-0.000106	4e-05	-2.636		Sweden	Ireland	BUK058	YRI.SG	-0.000228	5.6e-05	-4.078
Norway	Denmark	BUK058	YRI.SG	-4e-05	4.1e-05	-0.971		Norway	Ireland	BUK058	YRI.SG	-0.000163	5.3e-05	-3.06
Poland	Denmark	BUK058	YRI.SG	-0.000335	8.3e-05	-4.029		Poland	Ireland	BUK058	YRI.SG	-0.000457	9.2e-05	-4.969
Ireland	Denmark	BUK058	YRI.SG	0.000123	5.9e-05	2.085		Denmark	Ireland	BUK058	YRI.SG	-0.000123	5.9e-05	-2.085
NGermany	Denmark	BUK058	YRI.SG	-2.5e-05	6.2e-05	-0.408		NGermany	Ireland	BUK058	YRI.SG	-0.000148	7.2e-05	-2.058
Germany	Denmark	BUK058	YRI.SG	-0.000485	4.2e-05	-11.545		Germany	Ireland	BUK058	YRI.SG	-0.000608	5.2e-05	-11.594
Belgium	Denmark	BUK058	YRI.SG	-0.000311	4.8e-05	-6.421		Belgium	Ireland	BUK058	YRI.SG	-0.000433	5.3e-05	-8.131
Netherlands	Denmark	BUK058	YRI.SG	-0.00016	4.5e-05	-3.545		Netherlands	Ireland	BUK058	YRI.SG	-0.000283	5.4e-05	-5.279
England	Denmark	BUK058	YRI.SG	-7.9e-05	4.2e-05	-1.858		England	Ireland	BUK058	YRI.SG	-0.000201	4e-05	-4.971
NIreland	Denmark	BUK058	YRI.SG	9.3e-05	7.1e-05	1.316		NIreland	Ireland	BUK058	YRI.SG	-3e-05	6.1e-05	-0.49
[truncated: 8,622 more rows]

## Sheet: S3.7-8
Table S3.7. F4 statistics of the form F4(YRI, PopC; WBI, CNE) and supervised ADMIXTURE estimates for K = 2 (CNE+WBI).											Table S3.8. F4 statistics of the form F4(YRI, Test; CNE, England) and of the form F4(YRI, Test; WBI, England).
[truncated: 884 more rows]

[truncated: 17 more sheets: S3.9-10, S3.11-12, S4.1-2, S4.3-4, S4.5-6, S5.1-5, S5.6-7, S5.8-9, S5.10-12, S5.13-14, S5.15-18, S5.19-20, S5.21-25, S6.1-2, S6.3, S6.4-8, S7.1]
